# Supplementary material for: 8-Acetyl-4-methyl-2-oxo-2H-chromen-7-yl acetate
Source: Acta Crystallogr Sect E Struct Rep Online. 2011 Nov 19;67(Pt 12):o3382. doi: 10.1107/S1600536811048835 (PMC3239025; doi:10.1107/S1600536811048835)
Supplement: Supplementary file 1 [file e-67-o3382-sup1.cif]

##############################################################################
#                                                                            #
# This CIF contains the data in a paper accepted for publication in          #
# Acta Crystallographica Section E. It conforms to the requirements of       #
# Notes for Authors for Acta Crystallographica Section E, and has been       #
# peer reviewed under the auspices of the IUCr Commission on Journals.       #
#                                                                            #
# Full details of the Crystallographic Information File format               #
# are given in the paper "The Crystallographic Information File (CIF):       #
# a New Standard Archive File for Crystallography" by S. R. Hall, F. H.      #
# Allen and I. D. Brown [Acta Cryst. (1991), A47, 655-685].                  #
#                                                                            #
# The current version of the core CIF dictionary is obtainable from          #
# ftp://ftp.iucr.org/pub/cif_core.dic.                                       #
#                                                                            #
# Software is freely available for graphical display of the structure(s)     #
# in this CIF. For information consult the CIF software page                 #
# http://www.iucr.org/resources/cif/software.                                #
#                                                                            #
# This file may be used for bona fide research purposes within the           #
# scientific community so long as proper attribution is given to the journal # 
# article from which it was obtained.                                        #
#                                                                            #
##############################################################################
data_I
_audit_creation_method     SHELXL-97
_chemical_name_systematic
;
8-Acetyl-4-methyl-2-oxo-2<i>H</i>-chromen-7-yl acetate
;
_chemical_name_common     ?
_chemical_formula_moiety     'C14 H12 O5'
_chemical_formula_sum     'C14 H12 O5'
_chemical_formula_iupac     'C14 H12 O5'
_chemical_formula_weight     260.24
_chemical_melting_point     ?
_symmetry_cell_setting     triclinic
_symmetry_space_group_name_H-M     'P -1'
_symmetry_space_group_name_Hall     '-P 1'
loop_
    _symmetry_equiv_pos_as_xyz
    'x, y, z'
    '-x, -y, -z'
_cell_length_a     8.198(3)
_cell_length_b     8.504(3)
_cell_length_c     9.644(3)
_cell_angle_alpha     90.213(4)
_cell_angle_beta     97.761(4)
_cell_angle_gamma     111.686(4)
_cell_volume     618.0(3)
_cell_formula_units_Z     2
_cell_measurement_reflns_used     1283
_cell_measurement_theta_min     2.58
_cell_measurement_theta_max     25.20
_cell_measurement_temperature     298(2)
_exptl_crystal_description     prism
_exptl_crystal_colour     colourless
_exptl_crystal_size_max     0.30
_exptl_crystal_size_mid     0.10
_exptl_crystal_size_min     0.10
_exptl_crystal_density_diffrn     1.399
_exptl_crystal_density_meas     ?
_exptl_crystal_density_method     'not measured'
_exptl_crystal_F_000     272
_exptl_absorpt_coefficient_mu     0.107
_exptl_absorpt_correction_type     multi-scan
_exptl_absorpt_process_details     '(SADABS; Bruker, 2001)'
_exptl_absorpt_correction_T_min     0.9686
_exptl_absorpt_correction_T_max     0.9894
_exptl_special_details     ?
_diffrn_ambient_temperature     298(2)
_diffrn_radiation_type     MoK\a
_diffrn_radiation_wavelength     0.71073
_diffrn_radiation_source     'fine-focus sealed tube'
_diffrn_radiation_monochromator     graphite
_diffrn_measurement_device_type     'Bruker APEXII CCD area-detector'
_diffrn_measurement_method     '\f and \w'
_diffrn_detector_area_resol_mean     ?
_diffrn_reflns_number     4891
_diffrn_reflns_av_R_equivalents     0.0301
_diffrn_reflns_av_sigmaI/netI     0.0433
_diffrn_reflns_theta_min     2.58
_diffrn_reflns_theta_max     25.51
_diffrn_reflns_theta_full     25.51
_diffrn_measured_fraction_theta_max     0.992
_diffrn_measured_fraction_theta_full     0.992
_diffrn_reflns_limit_h_min     -9
_diffrn_reflns_limit_h_max     9
_diffrn_reflns_limit_k_min     -10
_diffrn_reflns_limit_k_max     10
_diffrn_reflns_limit_l_min     -11
_diffrn_reflns_limit_l_max     11
_diffrn_standards_number     ?
_diffrn_standards_interval_count     ?
_diffrn_standards_interval_time     ?
_diffrn_standards_decay_%     ?
_refine_special_details
;
 Refinement of F^2^ against ALL reflections.  The weighted R-factor wR and
 goodness of fit S are based on F^2^, conventional R-factors R are based
 on F, with F set to zero for negative F^2^. The threshold expression of
 F^2^ > 2sigma(F^2^) is used only for calculating R-factors(gt) etc. and is
 not relevant to the choice of reflections for refinement.  R-factors based
 on F^2^ are statistically about twice as large as those based on F, and R-
 factors based on ALL data will be even larger.
;
_reflns_number_total     2292
_reflns_number_gt     1572
_reflns_threshold_expression     I>2sigma(I)
_refine_ls_structure_factor_coef     Fsqd
_refine_ls_matrix_type     full
_refine_ls_R_factor_all     0.0696
_refine_ls_R_factor_gt     0.0478
_refine_ls_wR_factor_gt     0.1347
_refine_ls_wR_factor_ref     0.1497
_refine_ls_goodness_of_fit_ref     1.066
_refine_ls_restrained_S_all     1.066
_refine_ls_number_reflns     2292
_refine_ls_number_parameters     175
_refine_ls_number_restraints     0
_refine_ls_hydrogen_treatment     constr
_refine_ls_weighting_scheme     calc
_refine_ls_weighting_details
         'calc w=1/[\s^2^(Fo^2^)+(0.0824P)^2^+0.0107P] where P=(Fo^2^+2Fc^2^)/3'
_atom_sites_solution_hydrogens     geom
_atom_sites_solution_primary     direct
_atom_sites_solution_secondary     difmap
_refine_ls_shift/su_max     0.000
_refine_ls_shift/su_mean     0.000
_refine_diff_density_max     0.237
_refine_diff_density_min     -0.190
_refine_ls_extinction_method     none
_refine_ls_extinction_coef     ?
loop_
    _atom_type_symbol
    _atom_type_description
    _atom_type_scat_dispersion_real
    _atom_type_scat_dispersion_imag
    _atom_type_scat_source
    'C' 'C' 0.0033 0.0016
                         'International Tables Vol C Tables 4.2.6.8 and 6.1.1.4'
    'H' 'H' 0.0000 0.0000
                         'International Tables Vol C Tables 4.2.6.8 and 6.1.1.4'
    'O' 'O' 0.0106 0.0060
                         'International Tables Vol C Tables 4.2.6.8 and 6.1.1.4'
_computing_data_collection     'APEX2 (Bruker, 2007)'
_computing_cell_refinement     'SAINT (Bruker, 2007)'
_computing_data_reduction     'SAINT (Bruker, 2007)'
_computing_structure_solution     'SHELXS97 (Sheldrick, 2008)'
_computing_structure_refinement     'SHELXL97 (Sheldrick, 2008)'
_computing_molecular_graphics     'DIAMOND (Brandenburg & Berndt, 1999)'
_computing_publication_material     'SHELXL97 (Sheldrick, 2008)'
loop_
    _atom_site_type_symbol
    _atom_site_label
    _atom_site_fract_x
    _atom_site_fract_y
    _atom_site_fract_z
    _atom_site_U_iso_or_equiv
    _atom_site_adp_type
    _atom_site_calc_flag
    _atom_site_refinement_flags
    _atom_site_occupancy
    _atom_site_symmetry_multiplicity
    _atom_site_disorder_assembly
    _atom_site_disorder_group
    C C1 0.3325(3) 1.0614(2) 0.9868(2) 0.0430(5) Uani d . 1 1 . .
    C C2 0.2915(3) 1.0571(3) 1.1282(2) 0.0463(5) Uani d . 1 1 . .
    H H2 0.3657 1.1427 1.1938 0.056 Uiso calc R 1 1 . .
    C C3 0.1515(3) 0.9353(2) 1.1690(2) 0.0409(5) Uani d . 1 1 . .
    C C4 0.0343(2) 0.8014(2) 1.0672(2) 0.0354(5) Uani d . 1 1 . .
    C C5 -0.1181(3) 0.6703(2) 1.0954(2) 0.0408(5) Uani d . 1 1 . .
    H H5 -0.1486 0.6655 1.1852 0.049 Uiso calc R 1 1 . .
    C C6 -0.2241(3) 0.5482(2) 0.9946(2) 0.0419(5) Uani d . 1 1 . .
    H H6 -0.3251 0.4615 1.0156 0.050 Uiso calc R 1 1 . .
    C C7 -0.1786(2) 0.5559(2) 0.8607(2) 0.0368(5) Uani d . 1 1 . .
    C C8 -0.0288(2) 0.6828(2) 0.8251(2) 0.0349(5) Uani d . 1 1 . .
    C C9 0.0747(2) 0.8046(2) 0.9306(2) 0.0344(5) Uani d . 1 1 . .
    C C10 0.1127(3) 0.9338(3) 1.3169(2) 0.0646(7) Uani d . 1 1 . .
    H H10A 0.2010 1.0299 1.3709 0.097 Uiso calc R 1 1 . .
    H H10B 0.1145 0.8314 1.3574 0.097 Uiso calc R 1 1 . .
    H H10C -0.0023 0.9390 1.3168 0.097 Uiso calc R 1 1 . .
    C C11 0.0155(3) 0.6857(2) 0.6786(2) 0.0432(5) Uani d . 1 1 . .
    C C12 0.1973(3) 0.6967(3) 0.6594(3) 0.0593(7) Uani d . 1 1 . .
    H H12A 0.1881 0.6088 0.5925 0.089 Uiso calc R 1 1 . .
    H H12B 0.2594 0.6830 0.7475 0.089 Uiso calc R 1 1 . .
    H H12C 0.2612 0.8052 0.6259 0.089 Uiso calc R 1 1 . .
    C C13 -0.4432(3) 0.4153(3) 0.7065(2) 0.0463(5) Uani d . 1 1 . .
    C C14 -0.5350(3) 0.2647(3) 0.6076(3) 0.0634(7) Uani d . 1 1 . .
    H H14A -0.6577 0.2494 0.5840 0.095 Uiso calc R 1 1 . .
    H H14B -0.5263 0.1661 0.6508 0.095 Uiso calc R 1 1 . .
    H H14C -0.4803 0.2813 0.5241 0.095 Uiso calc R 1 1 . .
    O O1 0.21819(16) 0.93313(16) 0.89181(14) 0.0416(4) Uani d . 1 1 . .
    O O2 0.4560(2) 1.16541(18) 0.94235(18) 0.0601(5) Uani d . 1 1 . .
    O O3 -0.27782(17) 0.42394(16) 0.76069(15) 0.0447(4) Uani d . 1 1 . .
    O O4 -0.5014(2) 0.5178(2) 0.73698(19) 0.0684(5) Uani d . 1 1 . .
    O O5 -0.0952(2) 0.6742(2) 0.57939(17) 0.0694(5) Uani d . 1 1 . .
loop_
    _atom_site_aniso_label
    _atom_site_aniso_U_11
    _atom_site_aniso_U_22
    _atom_site_aniso_U_33
    _atom_site_aniso_U_12
    _atom_site_aniso_U_13
    _atom_site_aniso_U_23
    C1 0.0312(11) 0.0310(11) 0.0618(14) 0.0074(9) 0.0020(10) 0.0004(10)
    C2 0.0374(12) 0.0396(11) 0.0551(14) 0.0110(9) -0.0060(10) -0.0082(10)
    C3 0.0402(11) 0.0389(11) 0.0420(12) 0.0154(9) -0.0016(9) -0.0018(9)
    C4 0.0314(10) 0.0343(10) 0.0405(11) 0.0132(8) 0.0027(8) 0.0019(8)
    C5 0.0393(11) 0.0409(11) 0.0417(11) 0.0134(9) 0.0093(9) 0.0056(9)
    C6 0.0312(10) 0.0360(11) 0.0529(13) 0.0047(8) 0.0103(9) 0.0043(9)
    C7 0.0292(10) 0.0314(10) 0.0463(12) 0.0091(8) 0.0000(8) -0.0022(8)
    C8 0.0296(10) 0.0331(10) 0.0421(11) 0.0125(8) 0.0034(8) 0.0007(8)
    C9 0.0248(9) 0.0308(10) 0.0463(12) 0.0090(8) 0.0046(8) 0.0050(8)
    C10 0.0727(17) 0.0653(16) 0.0455(14) 0.0164(13) 0.0016(12) -0.0083(12)
    C11 0.0415(12) 0.0403(11) 0.0456(12) 0.0133(9) 0.0050(10) -0.0001(9)
    C12 0.0539(14) 0.0754(16) 0.0571(15) 0.0293(12) 0.0221(12) 0.0068(12)
    C13 0.0319(11) 0.0500(12) 0.0508(13) 0.0092(10) 0.0026(9) -0.0017(10)
    C14 0.0442(14) 0.0689(16) 0.0619(16) 0.0076(12) -0.0036(12) -0.0196(13)
    O1 0.0315(7) 0.0372(8) 0.0489(9) 0.0040(6) 0.0070(6) 0.0021(6)
    O2 0.0442(9) 0.0414(9) 0.0804(12) -0.0021(7) 0.0141(8) 0.0035(8)
    O3 0.0315(8) 0.0380(8) 0.0578(9) 0.0075(6) 0.0004(6) -0.0097(7)
    O4 0.0503(10) 0.0742(12) 0.0835(13) 0.0333(9) -0.0093(9) -0.0180(10)
    O5 0.0583(11) 0.1014(14) 0.0466(10) 0.0311(10) -0.0026(8) -0.0036(9)
_geom_special_details
;
 All esds (except the esd in the dihedral angle between two l.s. planes)
 are estimated using the full covariance matrix.  The cell esds are taken
 into account individually in the estimation of esds in distances, angles
 and torsion angles; correlations between esds in cell parameters are only
 used when they are defined by crystal symmetry.  An approximate (isotropic)
 treatment of cell esds is used for estimating esds involving l.s. planes.
;
loop_
    _geom_bond_atom_site_label_1
    _geom_bond_atom_site_label_2
    _geom_bond_site_symmetry_2
    _geom_bond_distance
    _geom_bond_publ_flag
    C1 O2 . 1.204(2) ?
    C1 O1 . 1.383(2) ?
    C1 C2 . 1.445(3) ?
    C2 C3 . 1.338(3) ?
    C2 H2 . 0.9300 ?
    C3 C4 . 1.453(3) ?
    C3 C10 . 1.502(3) ?
    C4 C5 . 1.394(3) ?
    C4 C9 . 1.400(3) ?
    C5 C6 . 1.369(3) ?
    C5 H5 . 0.9300 ?
    C6 C7 . 1.388(3) ?
    C6 H6 . 0.9300 ?
    C7 C8 . 1.388(3) ?
    C7 O3 . 1.399(2) ?
    C8 C9 . 1.392(3) ?
    C8 C11 . 1.504(3) ?
    C9 O1 . 1.374(2) ?
    C10 H10A . 0.9600 ?
    C10 H10B . 0.9600 ?
    C10 H10C . 0.9600 ?
    C11 O5 . 1.203(2) ?
    C11 C12 . 1.495(3) ?
    C12 H12A . 0.9600 ?
    C12 H12B . 0.9600 ?
    C12 H12C . 0.9600 ?
    C13 O4 . 1.191(2) ?
    C13 O3 . 1.361(2) ?
    C13 C14 . 1.483(3) ?
    C14 H14A . 0.9600 ?
    C14 H14B . 0.9600 ?
    C14 H14C . 0.9600 ?
    O2 C1 2_677 3.058(3) ?
    O2 C13 1_665 3.101(3) ?
loop_
    _geom_angle_atom_site_label_1
    _geom_angle_atom_site_label_2
    _geom_angle_atom_site_label_3
    _geom_angle_site_symmetry_1
    _geom_angle_site_symmetry_3
    _geom_angle
    _geom_angle_publ_flag
    O2 C1 O1 . . 116.15(19) ?
    O2 C1 C2 . . 126.87(19) ?
    O1 C1 C2 . . 116.97(17) ?
    C3 C2 C1 . . 122.88(19) ?
    C3 C2 H2 . . 118.6 ?
    C1 C2 H2 . . 118.6 ?
    C2 C3 C4 . . 118.98(19) ?
    C2 C3 C10 . . 121.69(19) ?
    C4 C3 C10 . . 119.33(19) ?
    C5 C4 C9 . . 117.28(18) ?
    C5 C4 C3 . . 124.53(18) ?
    C9 C4 C3 . . 118.19(18) ?
    C6 C5 C4 . . 121.83(19) ?
    C6 C5 H5 . . 119.1 ?
    C4 C5 H5 . . 119.1 ?
    C5 C6 C7 . . 118.96(18) ?
    C5 C6 H6 . . 120.5 ?
    C7 C6 H6 . . 120.5 ?
    C6 C7 C8 . . 122.35(18) ?
    C6 C7 O3 . . 119.13(17) ?
    C8 C7 O3 . . 118.30(17) ?
    C7 C8 C9 . . 116.78(18) ?
    C7 C8 C11 . . 120.47(17) ?
    C9 C8 C11 . . 122.75(17) ?
    O1 C9 C8 . . 115.92(17) ?
    O1 C9 C4 . . 121.25(17) ?
    C8 C9 C4 . . 122.81(18) ?
    C3 C10 H10A . . 109.5 ?
    C3 C10 H10B . . 109.5 ?
    H10A C10 H10B . . 109.5 ?
    C3 C10 H10C . . 109.5 ?
    H10A C10 H10C . . 109.5 ?
    H10B C10 H10C . . 109.5 ?
    O5 C11 C12 . . 121.1(2) ?
    O5 C11 C8 . . 120.33(19) ?
    C12 C11 C8 . . 118.50(18) ?
    C11 C12 H12A . . 109.5 ?
    C11 C12 H12B . . 109.5 ?
    H12A C12 H12B . . 109.5 ?
    C11 C12 H12C . . 109.5 ?
    H12A C12 H12C . . 109.5 ?
    H12B C12 H12C . . 109.5 ?
    O4 C13 O3 . . 122.68(19) ?
    O4 C13 C14 . . 126.4(2) ?
    O3 C13 C14 . . 110.89(18) ?
    C13 C14 H14A . . 109.5 ?
    C13 C14 H14B . . 109.5 ?
    H14A C14 H14B . . 109.5 ?
    C13 C14 H14C . . 109.5 ?
    H14A C14 H14C . . 109.5 ?
    H14B C14 H14C . . 109.5 ?
    C9 O1 C1 . . 121.70(15) ?
    C1 O2 C1 . 2_677 88.63(13) ?
    C1 O2 C13 . 1_665 143.37(15) ?
    C1 O2 C13 2_677 1_665 118.73(8) ?
    C13 O3 C7 . . 117.16(14) ?
loop_
    _geom_torsion_atom_site_label_1
    _geom_torsion_atom_site_label_2
    _geom_torsion_atom_site_label_3
    _geom_torsion_atom_site_label_4
    _geom_torsion_site_symmetry_1
    _geom_torsion_site_symmetry_2
    _geom_torsion_site_symmetry_3
    _geom_torsion_site_symmetry_4
    _geom_torsion
    _geom_torsion_publ_flag
    O2 C1 C2 C3 . . . . -179.5(2) ?
    O1 C1 C2 C3 . . . . 0.7(3) ?
    C1 C2 C3 C4 . . . . -0.3(3) ?
    C1 C2 C3 C10 . . . . 179.75(19) ?
    C2 C3 C4 C5 . . . . -178.21(18) ?
    C10 C3 C4 C5 . . . . 1.7(3) ?
    C2 C3 C4 C9 . . . . 0.8(3) ?
    C10 C3 C4 C9 . . . . -179.22(18) ?
    C9 C4 C5 C6 . . . . 0.5(3) ?
    C3 C4 C5 C6 . . . . 179.52(17) ?
    C4 C5 C6 C7 . . . . -0.2(3) ?
    C5 C6 C7 C8 . . . . 0.2(3) ?
    C5 C6 C7 O3 . . . . 174.65(16) ?
    C6 C7 C8 C9 . . . . -0.4(3) ?
    O3 C7 C8 C9 . . . . -174.95(15) ?
    C6 C7 C8 C11 . . . . 179.84(18) ?
    O3 C7 C8 C11 . . . . 5.3(3) ?
    C7 C8 C9 O1 . . . . -177.37(14) ?
    C11 C8 C9 O1 . . . . 2.3(3) ?
    C7 C8 C9 C4 . . . . 0.7(3) ?
    C11 C8 C9 C4 . . . . -179.55(17) ?
    C5 C4 C9 O1 . . . . 177.26(15) ?
    C3 C4 C9 O1 . . . . -1.9(3) ?
    C5 C4 C9 C8 . . . . -0.8(3) ?
    C3 C4 C9 C8 . . . . -179.87(16) ?
    C7 C8 C11 O5 . . . . 50.4(3) ?
    C9 C8 C11 O5 . . . . -129.3(2) ?
    C7 C8 C11 C12 . . . . -127.4(2) ?
    C9 C8 C11 C12 . . . . 52.9(3) ?
    C8 C9 O1 C1 . . . . -179.47(15) ?
    C4 C9 O1 C1 . . . . 2.4(3) ?
    O2 C1 O1 C9 . . . . 178.42(16) ?
    C2 C1 O1 C9 . . . . -1.7(3) ?
    O1 C1 O2 C1 . . . 2_677 -87.95(16) ?
    C2 C1 O2 C1 . . . 2_677 92.2(2) ?
    O1 C1 O2 C13 . . . 1_665 52.7(3) ?
    C2 C1 O2 C13 . . . 1_665 -127.1(2) ?
    O4 C13 O3 C7 . . . . 2.9(3) ?
    C14 C13 O3 C7 . . . . -177.22(18) ?
    C6 C7 O3 C13 . . . . 73.3(2) ?
    C8 C7 O3 C13 . . . . -112.06(19) ?
    C1 O2 C13 O4 . . 1_665 1_665 69.0(3) ?
    C1 O2 C1 O2 . . 2_677 2_677 0.0 ?
loop_
    _geom_hbond_atom_site_label_D
    _geom_hbond_atom_site_label_H
    _geom_hbond_atom_site_label_A
    _geom_hbond_site_symmetry_A
    _geom_hbond_distance_DH
    _geom_hbond_distance_HA
    _geom_hbond_distance_DA
    _geom_hbond_angle_DHA
    C6 H6 O2 1_445 0.93 2.52 3.324(3) 144.5
_iucr_refine_instructions_details
;
TITL han_16_0m in P -1
CELL  0.71073   8.1975   8.5044   9.6438   90.213   97.761  111.686
ZERR     2.00   0.0025   0.0027   0.0030    0.004    0.004    0.004
LATT   1
SFAC  C    H    O
UNIT  28   24   10
MERG   2
EQIV  $1 x+1,y+1,z
EQIV  $2 1-x,2-y,2-z
EQIV  $3 -1+X,-1+Y,Z
BIND  o2 c13_$1
BIND  o2 c1_$2
CONF  c1 o2  c13_$1 o4_$1
CONF  c1 o2  c1_$2 o2_$2
HTAB  C6 O2_$3
FMAP   2
PLAN    1
SIZE     0.10   0.10   0.30
ACTA
BOND
BOND   $H
CONF
WPDB   2
L.S.  8
TEMP    25.00
WGHT    0.082400    0.010700
FVAR       0.27524
C1    1    0.332532    1.061366    0.986832    11.00000    0.03123    0.03101 =
         0.06180    0.00041    0.00203    0.00744
C2    1    0.291548    1.057083    1.128245    11.00000    0.03736    0.03955 =
         0.05507   -0.00821   -0.00596    0.01096
AFIX  43
H2    2    0.365730    1.142702    1.193775    11.00000   -1.20000
AFIX   0
C3    1    0.151531    0.935311    1.169009    11.00000    0.04016    0.03886 =
         0.04196   -0.00179   -0.00156    0.01537
C4    1    0.034302    0.801406    1.067202    11.00000    0.03139    0.03426 =
         0.04049    0.00192    0.00268    0.01324
C5    1   -0.118089    0.670259    1.095428    11.00000    0.03925    0.04092 =
         0.04172    0.00560    0.00932    0.01336
AFIX  43
H5    2   -0.148593    0.665516    1.185198    11.00000   -1.20000
AFIX   0
C6    1   -0.224127    0.548211    0.994639    11.00000    0.03122    0.03595 =
         0.05285    0.00431    0.01027    0.00471
AFIX  43
H6    2   -0.325086    0.461528    1.015643    11.00000   -1.20000
AFIX   0
C7    1   -0.178588    0.555896    0.860684    11.00000    0.02915    0.03143 =
         0.04633   -0.00220   -0.00003    0.00914
C8    1   -0.028848    0.682796    0.825079    11.00000    0.02958    0.03309 =
         0.04214    0.00068    0.00336    0.01248
C9    1    0.074736    0.804621    0.930553    11.00000    0.02483    0.03075 =
         0.04628    0.00499    0.00463    0.00899
C10   1    0.112677    0.933793    1.316870    11.00000    0.07274    0.06525 =
         0.04550   -0.00832    0.00159    0.01643
AFIX 137
H10A  2    0.200985    1.029922    1.370917    11.00000   -1.50000
H10B  2    0.114532    0.831448    1.357442    11.00000   -1.50000
H10C  2   -0.002325    0.939039    1.316783    11.00000   -1.50000
AFIX   0
C11   1    0.015492    0.685707    0.678560    11.00000    0.04154    0.04034 =
         0.04563   -0.00005    0.00497    0.01330
C12   1    0.197290    0.696673    0.659404    11.00000    0.05395    0.07542 =
         0.05710    0.00681    0.02208    0.02932
AFIX 137
H12A  2    0.188060    0.608804    0.592522    11.00000   -1.50000
H12B  2    0.259369    0.683016    0.747480    11.00000   -1.50000
H12C  2    0.261167    0.805239    0.625909    11.00000   -1.50000
AFIX   0
C13   1   -0.443236    0.415294    0.706488    11.00000    0.03189    0.04997 =
         0.05079   -0.00174    0.00258    0.00924
C14   1   -0.534964    0.264740    0.607615    11.00000    0.04417    0.06889 =
         0.06193   -0.01961   -0.00360    0.00761
AFIX 137
H14A  2   -0.657674    0.249373    0.583979    11.00000   -1.50000
H14B  2   -0.526267    0.166069    0.650817    11.00000   -1.50000
H14C  2   -0.480322    0.281328    0.524052    11.00000   -1.50000
AFIX   0
O1    3    0.218194    0.933125    0.891809    11.00000    0.03148    0.03723 =
         0.04886    0.00211    0.00698    0.00405
O2    3    0.456035    1.165407    0.942348    11.00000    0.04422    0.04138 =
         0.08039    0.00350    0.01414   -0.00209
O3    3   -0.277821    0.423939    0.760689    11.00000    0.03149    0.03796 =
         0.05781   -0.00966    0.00036    0.00746
O4    3   -0.501437    0.517841    0.736977    11.00000    0.05033    0.07417 =
         0.08355   -0.01804   -0.00933    0.03327
O5    3   -0.095233    0.674228    0.579394    11.00000    0.05830    0.10135 =
         0.04655   -0.00360   -0.00258    0.03112
HKLF    4
REM  han_16_0m in P -1
REM R1 =  0.0478 for   1572 Fo > 4sig(Fo)  and  0.0696 for all   2292 data
REM    175 parameters refined using      0 restraints
END
WGHT      0.0822      0.0139
REM Highest difference peak  0.237,  deepest hole -0.190,  1-sigma level  0.046
Q1    1   0.1702  0.6927  0.5422  11.00000  0.05    0.24
;
data_global
_journal_date_recd_electronic     2011-11-04
_journal_date_accepted     2011-11-16
_journal_name_full     'Acta Crystallographica, Section E'
_journal_year     2011
_journal_volume     67
_journal_issue     12
_journal_page_first     o3382
_journal_page_last     o3382
_journal_paper_category     QO
_journal_coeditor_code     XU5385
_publ_contact_author_name     'Shu-Pin Yang'
_publ_contact_author_address
;
Department of Chemical Engineering
Huaihai Institute of Technology
Lianyungang 222005
People's Republic of China
;
_publ_contact_author_email     'spyang69320@yahoo.cn'
_publ_contact_author_fax     ?
_publ_contact_author_phone     ?
_publ_section_title
;
8-Acetyl-4-methyl-2-oxo-2<i>H</i>-chromen-7-yl acetate
;
loop_
    _publ_author_name
    _publ_author_footnote
    _publ_author_address
    'Yang, Shu-Ping' ?
;
Department of Chemical Engineering
Huaihai Institute of Technology
Lianyungang 222005
People's Republic of China
;
    'Han, Li-Jun' .
;
Department of Mathematics and Science
Huaihai Institute of Technology
Lianyungang 222005
People's Republic of China
;
    'He, Xin-Ran' .
;
Department of Chemical Engineering
Huaihai Institute of Technology
Lianyungang 222005
People's Republic of China
;
    'Chen, Li-Juan' .
;
Department of Chemical Engineering
Huaihai Institute of Technology
Lianyungang 222005
People's Republic of China
;
