# Supplementary material for: 8-Acetyl-4-methyl-2-oxo-2H-chromen-7-yl acetate
Source: Acta Crystallogr Sect E Struct Rep Online. 2011 Nov 19;67(Pt 12):o3382. doi: 10.1107/S1600536811048835 (PMC3239025; doi:10.1107/S1600536811048835)
Supplement: Supplementary file 2 [file e-67-o3382-Isup2.hkl]

#
# h,k,l, Fc-squared, Fo-squared, sigma(Fo-squared) and status flag
#
data_I
_shelx_title ' han_16_0m in P -1'
_shelx_refln_list_code          4
_shelx_F_calc_maximum      113.39
_exptl_crystal_F_000       272.00
_reflns_d_resolution_high  0.8252
 
loop_
 _symmetry_equiv_pos_as_xyz
 'x, y, z'
 '-x, -y, -z'
 
_cell_length_a     8.1975
_cell_length_b     8.5044
_cell_length_c     9.6438
_cell_angle_alpha  90.213
_cell_angle_beta   97.761
_cell_angle_gamma 111.686
 
_shelx_F_squared_multiplier     1.000
 
loop_
 _refln_index_h
 _refln_index_k
 _refln_index_l
 _refln_F_squared_calc
 _refln_F_squared_meas
 _refln_F_squared_sigma
 _refln_observed_status
   1   0   0      772.49     1043.79     32.34 o
   2   0   0      152.32      178.33      6.75 o
   3   0   0      689.64      715.96     13.11 o
   4   0   0      474.48      482.90      9.30 o
   5   0   0       67.50       61.54      2.06 o
   6   0   0        7.90       10.28      2.44 o
   7   0   0        0.13       -0.30      0.79 o
   8   0   0        8.54        8.32      2.31 o
   9   0   0        8.26        9.90      2.90 o
  -9   1   0       16.21       21.23      3.76 o
  -8   1   0       38.52       40.73      5.87 o
  -7   1   0        0.07       -0.01      0.78 o
  -6   1   0      110.39       96.52      3.81 o
  -5   1   0        2.96        4.67      0.67 o
  -4   1   0      325.93      351.75      7.92 o
  -3   1   0     1031.71     1195.15     72.92 o
  -2   1   0      714.23      789.13     31.61 o
  -1   1   0       32.44       59.67     11.35 o
   0   1   0      170.95      164.09      5.28 o
   1   1   0      179.89      171.85      5.35 o
   2   1   0        0.46       -0.21      0.49 o
   3   1   0       23.21       26.98      1.48 o
   4   1   0       60.66       56.87      1.85 o
   5   1   0        5.97        6.18      0.82 o
   6   1   0       79.46       74.31      3.38 o
   7   1   0        4.11        1.86      1.01 o
   8   1   0        2.62        1.72      1.85 o
  -9   2   0        4.98        5.04      1.54 o
  -8   2   0        8.94        7.61      1.49 o
  -7   2   0       24.35       21.17      1.95 o
  -6   2   0       30.20       27.12      2.44 o
  -5   2   0        3.38        1.37      0.56 o
  -4   2   0        6.07        7.13      0.64 o
  -3   2   0     1002.06     1140.90     20.48 o
  -2   2   0    12857.66    12450.19    803.53 o
  -1   2   0     1572.96     1628.59     29.62 o
   0   2   0       87.11       71.01      1.62 o
   1   2   0      231.29      214.38      4.32 o
   2   2   0       81.64       71.17      2.49 o
   3   2   0        0.16       -0.24      0.37 o
   4   2   0       19.61       17.48      1.16 o
   5   2   0       32.65       31.28      1.58 o
   6   2   0      130.47      119.95      4.59 o
   7   2   0       14.81       17.69      3.17 o
   8   2   0        1.29        3.30      2.11 o
  -9   3   0        2.42        1.98      1.78 o
  -8   3   0        4.99        5.21      3.17 o
  -7   3   0      111.49      113.35      4.48 o
  -6   3   0      115.53      116.86      5.68 o
  -5   3   0        8.07        8.47      0.82 o
  -4   3   0        8.37        7.44      0.79 o
  -3   3   0       29.68       34.08      2.84 o
  -2   3   0      259.16      286.75      6.81 o
  -1   3   0      860.92      837.12     12.91 o
   0   3   0       67.50       57.14      1.74 o
   1   3   0     1224.77     1239.54     22.35 o
   2   3   0       63.14       70.19      2.10 o
   3   3   0       91.76       82.51      2.48 o
   4   3   0      189.30      189.68      4.66 o
   5   3   0       36.30       34.87      2.31 o
   6   3   0       20.08       18.75      3.04 o
   7   3   0        0.82        0.00      1.72 o
  -9   4   0        5.19        5.02      1.59 o
  -8   4   0       25.66       24.65      2.33 o
  -7   4   0       46.61       40.92      3.63 o
  -6   4   0       16.09       17.33      1.67 o
  -5   4   0       42.36       51.91      2.19 o
  -4   4   0     2239.57     2334.65     41.52 o
  -3   4   0      135.92      136.12      3.27 o
  -2   4   0       38.81       41.96      1.41 o
  -1   4   0       31.64       32.48      1.04 o
   0   4   0        0.63        0.45      0.32 o
   1   4   0       15.39       12.74      0.91 o
   2   4   0      107.60      106.16      2.91 o
   3   4   0      112.53      115.70      4.00 o
   4   4   0      326.50      329.86     13.99 o
   5   4   0       11.57        9.98      1.65 o
   6   4   0       52.34       53.73      4.88 o
  -9   5   0       29.06       27.66      2.71 o
  -8   5   0       40.71       35.97      2.75 o
  -7   5   0       75.66       70.89      5.15 o
  -6   5   0        9.19        9.32      1.35 o
  -5   5   0       23.88       23.09      1.34 o
  -4   5   0        3.48        4.18      0.99 o
  -3   5   0       10.82        8.57      1.07 o
  -2   5   0      111.03       99.94      2.27 o
  -1   5   0      115.59      125.47      2.68 o
   0   5   0       74.56       68.59      2.15 o
   1   5   0        3.16        3.28      1.31 o
   2   5   0       40.54       44.25      1.90 o
   3   5   0       77.96       73.66      4.75 o
   4   5   0        5.00        5.42      1.35 o
   5   5   0        0.57        1.09      1.32 o
   6   5   0       51.64       71.28      5.81 o
  -9   6   0        2.43        1.24      1.30 o
  -8   6   0       18.96       19.25      2.19 o
  -7   6   0       19.80       17.63      2.44 o
  -6   6   0       20.50       13.95      1.85 o
  -5   6   0       45.19       45.35      2.47 o
  -4   6   0       20.70       22.85      1.86 o
  -3   6   0       44.44       44.64      2.09 o
  -2   6   0       59.41       61.59      1.79 o
  -1   6   0        0.80        0.91      0.49 o
   0   6   0        3.33        4.30      0.95 o
   1   6   0      106.37      108.90      4.00 o
   2   6   0      583.09      583.65     14.56 o
   3   6   0       22.43       23.00      2.09 o
   4   6   0       12.49       13.26      1.91 o
   5   6   0        8.85       13.56      2.15 o
  -9   7   0        0.00        1.98      1.98 o
  -8   7   0        6.05        6.86      2.51 o
  -7   7   0       10.83        7.52      2.38 o
  -6   7   0       40.01       39.60      4.09 o
  -5   7   0       26.77       25.47      2.05 o
  -4   7   0        8.23        7.31      1.26 o
  -3   7   0        1.18        0.57      0.60 o
  -2   7   0        1.73        1.60      0.63 o
  -1   7   0        0.38       -0.70      0.70 o
   0   7   0       13.48       15.71      1.65 o
   1   7   0      101.31      110.49      6.47 o
   2   7   0        4.05        6.20      2.11 o
   3   7   0        1.55        0.26      1.32 o
   4   7   0       21.19       26.80      3.83 o
  -8   8   0        7.18        4.88      2.38 o
  -7   8   0        0.11        0.13      1.58 o
  -6   8   0        0.00       -0.40      1.19 o
  -5   8   0        0.95        0.26      1.32 o
  -4   8   0        1.59        1.84      0.79 o
  -3   8   0        0.04       -0.41      0.65 o
  -2   8   0        3.37        2.14      0.83 o
  -1   8   0      142.17      162.37      8.32 o
   0   8   0      433.58      477.61     18.35 o
   1   8   0       30.16       30.49      3.83 o
   2   8   0       14.00       18.88      3.43 o
  -7   9   0        1.79        0.53      1.72 o
  -6   9   0        0.55        2.51      1.12 o
  -5   9   0       58.29       51.47      8.45 o
  -4   9   0        0.24       -0.40      0.76 o
  -3   9   0        1.77        1.79      0.83 o
  -2   9   0        8.40       11.62      2.77 o
  -1   9   0      110.46      129.24      7.66 o
   0   9   0        1.54        1.58      1.85 o
   1   9   0        0.66        3.43      2.24 o
  -5  10   0        1.57        1.95      1.04 o
  -4  10   0        1.30        0.53      0.99 o
  -3  10   0       25.18       29.31      4.09 o
  -2  10   0      138.16      175.70      9.77 o
   2 -10   1      128.03      161.71      9.11 o
   3 -10   1        6.29        4.88      2.24 o
   4 -10   1        5.80        4.22      2.24 o
   5 -10   1        0.13        1.52      1.21 o
  -1  -9   1        0.03        0.00      1.45 o
   0  -9   1        0.46       -0.13      1.58 o
   1  -9   1        0.44        1.32      1.72 o
   2  -9   1        6.16        5.94      2.11 o
   3  -9   1        4.46        6.60      2.24 o
   4  -9   1        3.73        4.75      1.03 o
   5  -9   1        3.97        3.57      1.06 o
   6  -9   1        4.15       -0.53      1.58 o
   7  -9   1        1.23        2.64      1.98 o
  -2  -8   1        2.90        0.26      1.45 o
  -1  -8   1        3.20        2.64      1.98 o
   0  -8   1      227.30      265.73     11.75 o
   1  -8   1       20.06       21.52      3.17 o
   2  -8   1        0.06       -0.32      0.70 o
   3  -8   1       16.94       17.09      2.04 o
   4  -8   1        8.71        7.66      1.12 o
   5  -8   1       14.16       12.91      1.67 o
   6  -8   1       19.56       28.38      3.70 o
   7  -8   1       34.19       32.74      4.22 o
   8  -8   1       50.32       40.53      4.88 o
  -4  -7   1       26.73       36.55      5.21 o
  -3  -7   1        6.23        4.12      1.39 o
  -2  -7   1        7.00        7.63      1.48 o
  -1  -7   1        4.62        5.41      1.26 o
   0  -7   1        0.89        0.20      0.92 o
   1  -7   1        0.09       -0.04      0.45 o
   2  -7   1       14.39       18.46      1.11 o
   3  -7   1        0.60        0.03      0.47 o
   4  -7   1        8.74        8.61      1.03 o
   5  -7   1        1.83        1.40      0.79 o
   6  -7   1        0.58        0.83      0.92 o
   7  -7   1        8.52       11.21      1.82 o
   8  -7   1        1.42        1.17      1.16 o
   9  -7   1        0.58       -0.44      1.19 o
  -5  -6   1        2.28        3.27      1.39 o
  -4  -6   1        1.97        1.68      1.14 o
  -3  -6   1        1.85        2.00      1.19 o
  -2  -6   1      167.42      162.90      7.66 o
  -1  -6   1       86.51       86.86      4.49 o
   0  -6   1       32.78       36.63      2.13 o
   1  -6   1       24.94       23.01      1.28 o
   2  -6   1       11.58       14.01      2.15 o
   3  -6   1        4.13        8.01      1.12 o
   4  -6   1        2.48        2.25      0.66 o
   5  -6   1      152.87      140.20      3.77 o
   6  -6   1      655.35      627.33     16.00 o
   7  -6   1        0.43        1.06      1.07 o
   8  -6   1        1.10        0.12      1.07 o
   9  -6   1        0.29        0.64      1.26 o
  -6  -5   1       10.20        9.46      1.87 o
  -5  -5   1       29.22       34.50      2.74 o
  -4  -5   1       28.72       35.45      3.89 o
  -3  -5   1       11.37       11.67      1.49 o
  -2  -5   1        5.57        3.70      1.45 o
  -1  -5   1        6.20        6.33      0.87 o
   0  -5   1       16.58       20.96      0.97 o
   1  -5   1       18.78       16.90      0.87 o
   2  -5   1      115.15      105.80      2.79 o
   3  -5   1       24.06       26.31      1.29 o
   4  -5   1      335.06      330.81      6.94 o
   5  -5   1       67.60       64.24      2.98 o
   6  -5   1        5.52        5.90      1.26 o
   7  -5   1       86.52       93.27      4.15 o
   8  -5   1       13.63       13.33      2.01 o
   9  -5   1       31.62       30.65      7.06 o
  -7  -4   1        0.12        1.06      1.72 o
  -6  -4   1        2.24        2.34      2.11 o
  -5  -4   1       27.16       28.75      2.37 o
  -4  -4   1       16.82       18.28      1.82 o
  -3  -4   1       64.30       64.93      2.94 o
  -2  -4   1        4.52        4.05      0.66 o
  -1  -4   1       56.61       57.20      1.81 o
   0  -4   1      184.48      179.68      3.33 o
   1  -4   1       74.82       73.77      2.57 o
   2  -4   1      202.93      172.93      3.83 o
   3  -4   1     1079.64     1079.84     19.71 o
   4  -4   1     1835.17     1822.90     34.72 o
   5  -4   1       62.74       60.13      2.80 o
   6  -4   1       61.11       59.11      7.13 o
   7  -4   1       47.49       37.51      4.22 o
   8  -4   1        2.50        2.79      1.26 o
   9  -4   1        5.38        5.80      1.72 o
  -7  -3   1       24.66       24.42      3.70 o
  -6  -3   1       20.00       20.94      2.12 o
  -5  -3   1        5.74        4.75      1.26 o
  -4  -3   1        6.95        5.91      1.11 o
  -3  -3   1        0.80        0.24      0.44 o
  -2  -3   1      131.19      145.31      3.41 o
  -1  -3   1      584.54      570.67     10.69 o
   0  -3   1     1282.76     1247.31     18.98 o
   1  -3   1        0.48        0.59      0.27 o
   2  -3   1      418.12      374.43      9.01 o
   3  -3   1        0.60        0.96      0.35 o
   4  -3   1        1.30        0.74      0.38 o
   5  -3   1        0.55        1.89      0.79 o
   6  -3   1       86.93       77.98      5.94 o
   7  -3   1        1.22        2.78      1.07 o
   8  -3   1        2.44        0.46      0.93 o
   9  -3   1        1.08        1.32      1.20 o
  -8  -2   1        1.07        1.98      1.85 o
  -7  -2   1        0.10       -0.26      1.45 o
  -6  -2   1        6.22        2.32      4.16 o
  -5  -2   1        0.03       -0.34      0.56 o
  -4  -2   1        6.89        5.26      1.16 o
  -3  -2   1       34.69       39.37      1.43 o
  -2  -2   1      421.12      421.33      8.07 o
  -1  -2   1       10.53       13.43      1.05 o
   0  -2   1      179.09      149.39      3.78 o
   1  -2   1     5959.52     5317.61     92.71 o
   2  -2   1     7050.23     6817.15    200.93 o
   3  -2   1       55.33       58.60      1.54 o
   4  -2   1      458.60      443.05     15.44 o
   5  -2   1       31.79       25.91      4.36 o
   6  -2   1       62.84       52.54      2.70 o
   7  -2   1        8.57        6.92      1.39 o
   8  -2   1       31.76       30.48      3.89 o
   9  -2   1       10.05        6.99      2.11 o
  -8  -1   1        5.29        3.17      2.11 o
  -7  -1   1       58.03       58.74      4.88 o
  -6  -1   1       27.99       28.37      1.77 o
  -5  -1   1        4.40        5.53      1.06 o
  -4  -1   1      445.86      495.12      9.64 o
  -3  -1   1      731.94      744.90     13.73 o
  -2  -1   1      524.30      528.54      9.75 o
  -1  -1   1        6.75        6.14      0.56 o
   0  -1   1     1177.20     1108.74     34.45 o
   1  -1   1     1073.77      964.84     21.33 o
   2  -1   1      575.94      543.08     17.69 o
   3  -1   1        0.54        1.03      0.51 o
   4  -1   1       58.38       61.85      2.52 o
   5  -1   1      124.72      118.95      4.15 o
   6  -1   1        2.52        3.50      1.03 o
   7  -1   1        3.35        1.63      0.92 o
   8  -1   1       11.74       15.67      1.99 o
   9  -1   1        0.17       -0.92      1.52 o
  -9   0   1        3.78        1.85      1.98 o
  -8   0   1       32.04       30.76      3.96 o
  -7   0   1        2.63        1.19      0.98 o
  -6   0   1       37.79       36.56      1.99 o
  -5   0   1        9.67       10.46      0.94 o
  -4   0   1      367.03      353.53      7.07 o
  -3   0   1       88.73       83.36      2.65 o
  -2   0   1      236.11      219.07      8.26 o
  -1   0   1     1082.39     1006.60     21.68 o
   1   0   1      134.83      147.92      3.73 o
   2   0   1      599.57      588.27     13.49 o
   3   0   1        0.81        0.87      0.31 o
   4   0   1       23.84       20.84      1.02 o
   5   0   1       20.72       15.12      3.50 o
   6   0   1       72.92       67.84      8.32 o
   7   0   1       11.98       11.43      1.68 o
   8   0   1      123.60      114.40      7.59 o
  -9   1   1       14.69       14.12      3.17 o
  -8   1   1        0.12        0.75      0.90 o
  -7   1   1       27.58       27.77      2.14 o
  -6   1   1       44.81       50.27      1.97 o
  -5   1   1      919.69      975.77     18.08 o
  -4   1   1      118.25      148.99      4.99 o
  -3   1   1       32.29       48.64      6.14 o
  -2   1   1      190.14      282.10      5.41 o
  -1   1   1     1716.40     1762.57     52.14 o
   0   1   1      464.77      456.03     10.03 o
   1   1   1     1352.73     1280.42     22.67 o
   2   1   1       51.43       45.71      1.40 o
   3   1   1       23.92       23.63      1.08 o
   4   1   1        4.65        5.61      0.73 o
   5   1   1        2.49        1.64      0.85 o
   6   1   1       13.34       14.49      1.74 o
   7   1   1       12.31       11.77      1.77 o
   8   1   1       11.24       12.67      3.04 o
  -9   2   1        0.00       -0.38      1.11 o
  -8   2   1        0.01       -0.35      0.82 o
  -7   2   1        7.78        6.26      1.65 o
  -6   2   1       66.51       74.61      4.30 o
  -5   2   1       56.30       80.75      4.69 o
  -4   2   1        3.53        2.33      0.53 o
  -2   2   1      932.14     1008.26     18.07 o
  -1   2   1     1330.12     1225.69     21.26 o
   0   2   1     1239.12     1177.96     20.92 o
   1   2   1        6.87        8.55      0.79 o
   2   2   1      116.07      136.31      3.19 o
   3   2   1      228.12      235.38      5.12 o
   4   2   1        0.35        0.02      0.46 o
   5   2   1       80.11       79.17      2.65 o
   6   2   1      610.58      615.32     22.97 o
   7   2   1       20.36       21.78      3.56 o
   8   2   1        0.48        0.26      1.72 o
  -9   3   1        0.07        1.13      1.20 o
  -8   3   1        4.87        6.28      1.43 o
  -7   3   1      230.38      253.18      7.70 o
  -6   3   1       48.73       48.32      1.94 o
  -5   3   1        0.10        0.15      0.44 o
  -4   3   1       22.71       30.12      3.76 o
  -3   3   1      973.37     1095.13     19.80 o
  -2   3   1      518.32      513.07      9.57 o
  -1   3   1      119.67      123.25      2.35 o
   0   3   1      132.52      147.79      3.25 o
   1   3   1        1.34        0.83      0.49 o
   2   3   1       21.06       20.21      1.09 o
   3   3   1        8.48        8.70      0.89 o
   4   3   1      197.74      200.99      4.89 o
   5   3   1       59.22       52.41      4.32 o
   6   3   1       14.07       15.71      2.90 o
   7   3   1       11.69       12.67      3.04 o
  -9   4   1        5.33        8.98      3.56 o
  -8   4   1       48.04       45.09      2.99 o
  -7   4   1        6.82        7.84      1.44 o
  -6   4   1       44.02       55.57      2.51 o
  -5   4   1      147.07      176.07      4.22 o
  -4   4   1        2.40        3.65      0.63 o
  -3   4   1       59.75       78.61      2.17 o
  -2   4   1        0.64        0.40      0.29 o
  -1   4   1        8.77        8.85      0.92 o
   0   4   1      401.41      395.20      7.77 o
   1   4   1      184.42      181.84      4.84 o
   2   4   1        7.89        7.13      0.83 o
   3   4   1      124.74      125.11      3.50 o
   4   4   1      836.09      853.73     16.55 o
   5   4   1        5.69        6.32      1.39 o
   6   4   1        0.00       -0.40      1.45 o
  -9   5   1       24.31       23.02      2.52 o
  -8   5   1        3.60        0.32      1.72 o
  -7   5   1       14.02       15.12      1.82 o
  -6   5   1        8.09        7.95      1.53 o
  -5   5   1        5.32        6.51      1.11 o
  -4   5   1        6.39        8.62      1.02 o
  -3   5   1       12.55       10.56      1.18 o
  -2   5   1      139.87      138.33      2.87 o
  -1   5   1      446.75      452.44      7.61 o
   0   5   1       89.66       89.17      2.55 o
   1   5   1        0.73        1.44      0.56 o
   2   5   1      206.13      201.82      4.90 o
   3   5   1      129.63      127.30      3.71 o
   4   5   1        2.35        3.00      1.07 o
   5   5   1        1.81        3.04      1.21 o
   6   5   1        5.97        9.24      2.77 o
  -9   6   1        0.34        0.53      1.58 o
  -8   6   1        3.43        2.51      1.85 o
  -7   6   1        0.08       -0.79      1.32 o
  -6   6   1       25.30       22.09      1.84 o
  -5   6   1       11.69       10.46      1.39 o
  -4   6   1       38.33       33.30      2.10 o
  -3   6   1       41.60       46.46      1.90 o
  -2   6   1       69.69       65.95      2.28 o
  -1   6   1      134.11      141.36      5.29 o
   0   6   1       35.77       33.42      2.09 o
   1   6   1      173.33      179.17      4.56 o
   2   6   1      445.42      473.99     12.41 o
   3   6   1        6.13        6.58      1.39 o
   4   6   1       10.23       10.43      1.68 o
   5   6   1       14.55       15.97      3.30 o
  -9   7   1        0.24       -1.45      1.58 o
  -8   7   1        0.97        1.72      1.85 o
  -7   7   1        9.76        8.98      2.38 o
  -6   7   1       23.98       19.07      2.24 o
  -5   7   1        8.92        5.36      1.25 o
  -4   7   1      152.44      140.66      3.96 o
  -3   7   1      110.15      115.29      3.45 o
  -2   7   1       38.04       35.65      1.83 o
  -1   7   1       15.99       13.76      1.58 o
   0   7   1      204.31      199.86      9.24 o
   1   7   1       95.39       97.69      5.94 o
   2   7   1        3.04        3.43      1.85 o
   3   7   1        0.34       -0.40      1.45 o
   4   7   1        0.01        0.79      1.58 o
  -8   8   1        7.89        3.96      2.24 o
  -7   8   1        0.72        1.98      1.72 o
  -6   8   1        5.70        4.62      1.85 o
  -5   8   1        0.57       -0.65      0.65 o
  -4   8   1        2.66        2.11      0.84 o
  -3   8   1        0.08       -0.66      0.66 o
  -2   8   1        4.64        4.58      0.96 o
  -1   8   1       73.33       78.42      3.73 o
   0   8   1       50.54       54.39      4.88 o
   1   8   1        0.54        1.85      1.72 o
   2   8   1       17.82       19.80      3.43 o
  -7   9   1        0.87        1.43      1.07 o
  -6   9   1       17.89       15.88      3.25 o
  -5   9   1      100.77       90.99      5.37 o
  -4   9   1        0.00        0.81      0.83 o
  -3   9   1        1.39        0.86      0.79 o
  -2   9   1       12.79       10.30      1.67 o
  -1   9   1       62.37       71.55      5.68 o
   0   9   1        2.52        6.86      2.38 o
   1   9   1       11.53       15.71      3.43 o
  -5  10   1        2.00        2.33      1.09 o
  -4  10   1        0.07       -0.66      0.84 o
  -3  10   1        6.77        7.57      1.77 o
  -2  10   1        8.59        7.79      2.77 o
   2 -10   2        9.15       13.99      3.30 o
   3 -10   2        1.56        2.64      2.11 o
   4 -10   2        2.78        0.53      1.85 o
  -1  -9   2       13.87       12.14      2.77 o
   0  -9   2        1.87        1.58      1.72 o
   1  -9   2        0.12        0.53      1.85 o
   2  -9   2        2.25        3.30      1.85 o
   3  -9   2        0.20        0.53      1.72 o
   4  -9   2        6.56        4.02      0.98 o
   5  -9   2        0.15        1.45      1.58 o
   6  -9   2        0.00        0.53      1.58 o
   7  -9   2        1.10        1.32      1.85 o
  -2  -8   2        4.61        6.18      1.58 o
  -1  -8   2        0.09       -0.84      0.84 o
   0  -8   2        1.33        0.69      0.88 o
   1  -8   2       16.58       20.87      3.30 o
   2  -8   2        0.18        1.12      1.12 o
   3  -8   2        0.02       -0.50      0.51 o
   4  -8   2        0.15       -0.05      0.70 o
   5  -8   2        3.08        2.67      1.78 o
   6  -8   2        2.63        2.39      1.16 o
   7  -8   2      214.43      219.40     11.09 o
   8  -8   2      102.71      107.85      7.52 o
  -4  -7   2        0.41        0.86      1.21 o
  -3  -7   2        8.04        6.15      1.54 o
  -2  -7   2        3.81        5.03      1.35 o
  -1  -7   2        2.98        4.37      1.21 o
   0  -7   2       57.15       54.98      2.93 o
   1  -7   2        4.72        4.47      2.64 o
   2  -7   2       44.59       44.90      1.64 o
   3  -7   2       20.54       19.70      2.72 o
   4  -7   2        0.20        0.34      0.60 o
   5  -7   2        1.59        1.40      1.78 o
   6  -7   2       16.26       14.90      1.84 o
   7  -7   2        8.43        5.57      1.85 o
   8  -7   2        3.50        1.30      1.26 o
  -5  -6   2        1.46        0.06      1.20 o
  -4  -6   2        0.03       -0.26      0.98 o
  -3  -6   2       44.94       50.38      3.03 o
  -2  -6   2        0.25        0.38      0.82 o
  -1  -6   2        0.27        1.23      0.82 o
   0  -6   2       58.63       64.34      2.94 o
   1  -6   2        0.31        0.26      0.41 o
   2  -6   2       24.90       24.27      1.72 o
   3  -6   2       21.91       15.91      1.70 o
   4  -6   2        5.68        5.42      0.85 o
   5  -6   2      337.57      310.02      8.86 o
   6  -6   2      534.13      506.22     13.49 o
   7  -6   2        4.26        2.97      1.21 o
   8  -6   2        4.27        3.48      1.39 o
   9  -6   2        0.00       -1.08      1.11 o
  -6  -5   2        0.35       -0.40      1.21 o
  -5  -5   2        0.32        1.65      1.21 o
  -4  -5   2        3.88        1.69      1.01 o
  -3  -5   2       29.68       30.68      2.29 o
  -2  -5   2      111.43      106.39      7.19 o
  -1  -5   2        1.53        0.63      1.45 o
   0  -5   2      590.22      605.98      9.87 o
   1  -5   2      224.73      240.62      6.53 o
   2  -5   2       27.19       33.51      1.61 o
   3  -5   2      127.68      124.27      4.15 o
   4  -5   2       70.40       70.92      2.29 o
   5  -5   2       14.78       13.22      1.48 o
   6  -5   2       12.05        9.60      1.72 o
   7  -5   2        1.76        0.38      1.52 o
   8  -5   2        1.66        0.21      1.39 o
   9  -5   2        0.70        1.04      1.26 o
  -7  -4   2        0.59        1.45      1.85 o
  -6  -4   2       47.85       57.26      5.61 o
  -5  -4   2      134.46      132.25      5.28 o
  -4  -4   2        0.00        1.54      0.88 o
  -3  -4   2       29.16       26.27      1.91 o
  -2  -4   2      210.52      194.80      5.79 o
  -1  -4   2        1.16        1.22      0.41 o
   0  -4   2        3.79        5.37      0.47 o
   1  -4   2      170.73      163.53      3.71 o
   2  -4   2       15.70       14.26      0.88 o
   3  -4   2      722.72      741.64     13.87 o
   4  -4   2      870.39      848.90     15.80 o
   5  -4   2       78.90       74.99      3.22 o
   6  -4   2        0.83        0.52      0.79 o
   7  -4   2        9.56        7.87      1.49 o
   8  -4   2        0.08       -0.26      1.06 o
   9  -4   2        0.09        0.12      1.16 o
  -7  -3   2        3.48        4.62      2.11 o
  -6  -3   2        9.25        9.23      1.67 o
  -5  -3   2        1.48        1.47      0.99 o
  -4  -3   2       38.16       32.28      2.14 o
  -3  -3   2       22.80       24.95      1.78 o
  -2  -3   2      483.50      572.49     10.88 o
  -1  -3   2      588.42      604.42     13.79 o
   0  -3   2       48.81       51.75      2.02 o
   1  -3   2      335.06      333.80      6.52 o
   2  -3   2       63.79       70.47      1.92 o
   3  -3   2       50.48       47.43      1.49 o
   4  -3   2       57.06       56.56      1.66 o
   5  -3   2       46.53       41.97      3.30 o
   6  -3   2       23.14       19.49      1.77 o
   7  -3   2       64.59       71.42      3.76 o
   8  -3   2        0.36        2.12      1.16 o
   9  -3   2        0.51        1.58      1.31 o
  -8  -2   2       16.87       20.33      3.70 o
  -7  -2   2      129.42      116.17      7.26 o
  -6  -2   2       66.70       58.76      3.12 o
  -5  -2   2       35.87       41.86      3.43 o
  -4  -2   2       12.86       13.54      0.96 o
  -3  -2   2       93.57      104.80      2.62 o
  -2  -2   2      394.40      408.59      9.84 o
  -1  -2   2     1705.23     1583.69     34.42 o
   0  -2   2       18.76       23.73      0.85 o
   1  -2   2      234.37      194.36      4.83 o
   2  -2   2     2549.09     2461.00     43.30 o
   3  -2   2      270.06      260.45      9.64 o
   4  -2   2      245.66      227.38      6.39 o
   5  -2   2       29.15       23.83      1.77 o
   6  -2   2        5.26        4.44      2.57 o
   7  -2   2        5.27        5.28      1.26 o
   8  -2   2        0.00        0.72      1.01 o
   9  -2   2      117.51      121.83      5.46 o
  -8  -1   2        1.02        0.53      1.72 o
  -7  -1   2        9.57        9.37      2.38 o
  -6  -1   2        3.06        3.76      1.12 o
  -5  -1   2      101.74       94.50      3.12 o
  -4  -1   2     1158.92     1208.69     22.08 o
  -3  -1   2      193.12      211.59      4.45 o
  -2  -1   2       43.95       46.12      1.30 o
  -1  -1   2     5849.41     5099.44    108.24 o
   0  -1   2      424.71      405.98      7.49 o
   1  -1   2      282.93      257.44      4.92 o
   2  -1   2      268.62      260.41      6.53 o
   3  -1   2        0.61        0.61      0.53 o
   4  -1   2       22.41       24.46      1.59 o
   5  -1   2        2.41        3.33      0.92 o
   6  -1   2       15.22       12.43      2.05 o
   7  -1   2        0.07       -0.79      1.19 o
   8  -1   2      101.66       98.43      5.35 o
   9  -1   2       11.48       10.12      1.99 o
  -9   0   2       56.82       56.10      5.41 o
  -8   0   2       64.78       64.68      5.28 o
  -7   0   2        7.41        5.81      1.98 o
  -6   0   2        0.42        0.38      0.50 o
  -5   0   2        3.45        4.91      0.75 o
  -4   0   2      108.19       98.53      2.60 o
  -3   0   2      173.09      170.32      6.22 o
  -2   0   2      251.55      219.28      4.37 o
  -1   0   2       56.06       55.03      1.15 o
   0   0   2       65.81       63.11      1.47 o
   1   0   2       11.55       14.16      0.64 o
   2   0   2       51.61       54.96      1.49 o
   3   0   2      438.17      430.70      8.21 o
   4   0   2       94.86       99.87      2.53 o
   5   0   2       11.92       14.09      2.71 o
   6   0   2       77.64       83.42      3.73 o
   7   0   2      329.21      313.53      9.42 o
   8   0   2      161.12      172.23      6.58 o
  -9   1   2        1.01        1.45      1.85 o
  -8   1   2        0.85        0.52      0.98 o
  -7   1   2        0.62        1.00      0.92 o
  -6   1   2      163.45      173.76      4.35 o
  -5   1   2       92.24      102.50      3.59 o
  -4   1   2      227.93      264.90      6.52 o
  -3   1   2      122.24      116.11      3.84 o
  -2   1   2        0.30        0.28      0.32 o
  -1   1   2        1.85        4.41      0.40 o
   0   1   2     1527.77     1439.83     25.44 o
   1   1   2      348.59      311.81      7.26 o
   2   1   2      570.46      601.56     11.21 o
   3   1   2       24.79       22.25      1.06 o
   4   1   2       30.81       31.35      1.63 o
   5   1   2        8.59       10.55      1.44 o
   6   1   2      369.97      364.97     10.31 o
   7   1   2       31.88       33.65      2.65 o
   8   1   2        0.07       -0.49      1.16 o
  -9   2   2        0.05        0.52      1.11 o
  -8   2   2        4.73        3.94      1.30 o
  -7   2   2        5.32        6.06      1.98 o
  -6   2   2        2.46        2.43      0.69 o
  -5   2   2       12.48       12.40      1.26 o
  -4   2   2       16.97       28.98      1.29 o
  -3   2   2      828.45     1068.31     33.05 o
  -2   2   2       46.02       41.98      1.09 o
  -1   2   2      492.11      437.71      9.87 o
   0   2   2     1653.79     1689.06     29.91 o
   1   2   2        0.00       -0.06      0.32 o
   2   2   2       55.99       49.32      1.67 o
   3   2   2        7.07        9.24      1.06 o
   4   2   2        0.00       -0.49      0.54 o
   5   2   2      709.33      686.56     17.13 o
   6   2   2      143.18      141.17     11.62 o
   7   2   2        0.19        0.61      1.16 o
  -9   3   2        3.54        5.28      1.49 o
  -8   3   2       68.87       72.58      3.69 o
  -7   3   2       38.36       52.48      9.64 o
  -6   3   2        0.21       -0.04      0.61 o
  -5   3   2       65.82       88.06      3.26 o
  -4   3   2       53.27       74.23      2.64 o
  -3   3   2       62.32       66.88      2.10 o
  -2   3   2        5.96        5.94      0.63 o
  -1   3   2       65.52       61.41      1.77 o
   0   3   2      620.66      619.45     11.50 o
   1   3   2     1078.66     1193.58     21.63 o
   2   3   2      290.80      273.17      5.81 o
   3   3   2       11.11       10.93      1.06 o
   4   3   2      103.54      104.89      3.18 o
   5   3   2      303.87      325.21      9.42 o
   6   3   2       22.80       22.68      2.27 o
   7   3   2       17.61       20.20      3.56 o
  -9   4   2        0.09        0.02      1.07 o
  -8   4   2       46.67       60.27      7.26 o
  -7   4   2       34.45       39.61      2.52 o
  -6   4   2        4.80        7.60      0.97 o
  -5   4   2       29.02       28.15      1.42 o
  -4   4   2      193.92      205.30      5.87 o
  -3   4   2      297.80      301.44      5.99 o
  -2   4   2       49.93       45.00      1.62 o
  -1   4   2      577.36      556.04      9.01 o
   0   4   2        1.72        3.48      0.54 o
   1   4   2       95.37       95.79      2.68 o
   2   4   2      171.45      165.75      5.08 o
   3   4   2      160.87      167.33      4.32 o
   4   4   2      156.24      158.20      4.34 o
   5   4   2       40.97       47.73      6.67 o
   6   4   2        0.03        1.85      1.98 o
  -9   5   2       13.93       15.24      2.71 o
  -8   5   2        7.70       11.26      2.31 o
  -7   5   2       68.60       91.87      6.27 o
  -6   5   2       54.17       57.46      2.37 o
  -5   5   2        0.00        1.07      0.63 o
  -4   5   2       90.87       93.20      3.10 o
  -3   5   2        5.50        5.09      0.81 o
  -2   5   2      338.18      353.45      8.51 o
  -1   5   2      274.14      284.97      7.61 o
   0   5   2      176.60      174.03      4.12 o
   1   5   2        4.58        4.18      0.86 o
   2   5   2       94.32      103.51      3.14 o
   3   5   2      116.03      114.17      3.50 o
   4   5   2       12.34       12.64      1.37 o
   5   5   2       16.89       19.80      3.17 o
  -9   6   2        0.27        0.26      1.58 o
  -8   6   2        0.42        0.53      1.58 o
  -7   6   2      127.89      134.52      7.66 o
  -6   6   2       11.87       12.71      1.62 o
  -5   6   2       18.80       19.20      2.38 o
  -4   6   2       26.59       27.09      1.87 o
  -3   6   2       46.83       55.04      3.08 o
  -2   6   2       16.61       16.60      1.27 o
  -1   6   2       32.67       29.88      2.01 o
   0   6   2        9.02        7.90      1.31 o
   1   6   2       15.72       20.10      1.87 o
   2   6   2       25.94       30.68      2.29 o
   3   6   2        4.99        6.07      1.98 o
   4   6   2        6.58        4.36      2.11 o
  -9   7   2        0.01       -1.45      1.45 o
  -8   7   2        3.97        3.70      1.98 o
  -7   7   2        9.37        8.18      2.38 o
  -6   7   2       27.78       24.82      2.77 o
  -5   7   2       10.48       10.86      1.24 o
  -4   7   2       49.53       48.18      2.64 o
  -3   7   2      188.75      185.50      4.79 o
  -2   7   2      179.73      171.31      4.52 o
  -1   7   2        9.28        8.88      1.40 o
   0   7   2        2.72        2.38      1.06 o
   1   7   2       61.47       64.70      3.36 o
   2   7   2        5.71        5.28      1.98 o
   3   7   2       18.45       20.86      3.30 o
  -8   8   2       46.86       47.39      5.02 o
  -7   8   2        0.88        1.46      1.11 o
  -6   8   2       12.53       12.61      1.50 o
  -5   8   2       76.51       78.49      3.07 o
  -4   8   2        1.43        0.63      0.80 o
  -3   8   2       14.31       16.32      1.52 o
  -2   8   2       25.42       25.45      2.77 o
  -1   8   2        3.98        2.77      1.12 o
   0   8   2        1.40        1.65      1.12 o
   1   8   2        1.08       -1.06      1.58 o
   2   8   2        1.23        1.85      1.98 o
  -7   9   2        0.20       -0.46      1.16 o
  -6   9   2       20.33       23.67      2.60 o
  -5   9   2        4.06        2.03      1.01 o
  -4   9   2        5.82        4.11      1.06 o
  -3   9   2        8.45        8.03      1.41 o
  -2   9   2        3.21        1.89      1.26 o
  -1   9   2        0.14        1.83      1.30 o
   0   9   2        0.85       -0.13      1.45 o
  -5  10   2        1.50        1.68      1.08 o
  -4  10   2        0.17        1.06      0.98 o
  -3  10   2        0.34        1.00      1.58 o
   0  -9   3       13.14       16.10      3.30 o
   1  -9   3        4.05        4.49      1.98 o
   2  -9   3        0.32        1.32      1.45 o
   5  -9   3       32.77       32.87      3.70 o
   6  -9   3        0.20        1.45      1.85 o
  -2  -8   3        2.10        2.73      1.35 o
  -1  -8   3       29.87       30.49      3.43 o
   0  -8   3        0.42        0.65      0.98 o
   1  -8   3        3.08        2.64      1.12 o
   2  -8   3        5.65        6.55      1.31 o
   3  -8   3        0.00        0.66      0.93 o
   4  -8   3        7.14        8.84      1.19 o
   5  -8   3        7.17        9.04      1.58 o
   6  -8   3        8.63        4.99      1.39 o
   7  -8   3       51.57       46.63      3.36 o
  -4  -7   3        7.85        5.32      1.91 o
  -3  -7   3        3.35        4.03      1.33 o
  -2  -7   3        8.40        7.50      1.58 o
  -1  -7   3        2.78        2.64      1.12 o
   0  -7   3        0.01       -0.78      0.86 o
   1  -7   3        0.00        0.57      0.70 o
   2  -7   3      213.88      243.29     10.43 o
   3  -7   3       33.02       35.02      1.78 o
   4  -7   3        2.71        2.18      1.35 o
   5  -7   3       20.97       22.77      2.10 o
   6  -7   3       96.70       98.50      4.38 o
   7  -7   3        1.31        0.40      1.16 o
   8  -7   3        4.35        2.61      1.44 o
  -5  -6   3       13.91       18.86      2.42 o
  -4  -6   3        9.61       11.67      1.91 o
  -3  -6   3       80.34       63.79      3.45 o
  -2  -6   3       17.06       15.26      1.82 o
  -1  -6   3        0.97        2.15      1.45 o
   0  -6   3       33.28       29.52      2.10 o
   1  -6   3        5.69        3.12      0.92 o
   2  -6   3        0.84        0.62      0.70 o
   3  -6   3        5.44        4.24      0.79 o
   4  -6   3        0.85        1.19      1.06 o
   5  -6   3       94.59       87.19      3.78 o
   6  -6   3        7.49       11.22      2.90 o
   7  -6   3        8.77       11.06      1.82 o
   8  -6   3        4.56        1.71      1.52 o
  -6  -5   3        7.96        3.04      1.49 o
  -5  -5   3        3.55        3.00      1.35 o
  -4  -5   3        0.01        0.73      1.03 o
  -3  -5   3        5.10        3.37      1.12 o
  -2  -5   3        2.28        1.84      0.85 o
  -1  -5   3       40.94       33.37      2.19 o
   0  -5   3      204.31      226.13      9.37 o
   1  -5   3       85.84       87.21      2.55 o
   2  -5   3       29.90       30.95      1.77 o
   3  -5   3        3.10        3.28      0.72 o
   4  -5   3       46.75       45.92      2.47 o
   5  -5   3       33.20       31.60      2.71 o
   6  -5   3       27.16       23.35      2.10 o
   7  -5   3       15.80       15.23      1.91 o
   8  -5   3       18.56       16.48      2.77 o
   9  -5   3        0.03        1.77      1.43 o
  -7  -4   3       15.08       14.65      3.17 o
  -6  -4   3        0.39        0.79      1.21 o
  -5  -4   3      112.48       95.25      4.29 o
  -4  -4   3       37.56       34.16      2.42 o
  -3  -4   3       18.30       20.52      2.18 o
  -2  -4   3        4.68        1.79      1.65 o
  -1  -4   3       17.97       19.77      3.30 o
   0  -4   3       38.61       48.63      1.61 o
   1  -4   3       10.86       11.44      0.80 o
   2  -4   3        0.75        1.50      0.46 o
   3  -4   3        5.53        9.11      0.87 o
   4  -4   3        6.60        5.27      1.58 o
   5  -4   3       55.53       61.16      2.94 o
   6  -4   3        3.75        5.11      1.98 o
   7  -4   3       12.97       13.29      1.91 o
   8  -4   3        0.53        0.65      1.11 o
   9  -4   3        0.81        0.57      1.26 o
  -7  -3   3        7.77        5.41      1.59 o
  -6  -3   3       45.82       47.64      3.08 o
  -5  -3   3       65.76       61.42      3.21 o
  -4  -3   3       25.06       31.12      2.24 o
  -3  -3   3      126.51      111.62      6.53 o
  -2  -3   3      437.69      425.44     10.59 o
  -1  -3   3       48.46       60.17      2.43 o
   0  -3   3      307.64      285.38      5.75 o
   1  -3   3       42.86       42.20      1.44 o
   2  -3   3       92.19       86.48      2.39 o
   3  -3   3      168.91      159.75      3.65 o
   4  -3   3       15.61       17.70      1.49 o
   5  -3   3        1.34        1.71      0.79 o
   6  -3   3      147.00      139.11      5.08 o
   7  -3   3       49.11       44.68      4.16 o
   8  -3   3        0.50        0.71      1.12 o
   9  -3   3       31.97       32.42      6.27 o
  -8  -2   3        2.01        3.30      1.85 o
  -7  -2   3      108.04       95.07      5.54 o
  -6  -2   3       53.75       49.75      3.70 o
  -5  -2   3        6.19        7.27      1.78 o
  -4  -2   3        0.80        1.33      1.06 o
  -3  -2   3       32.21       27.33      2.77 o
  -2  -2   3       38.36       36.57      1.98 o
  -1  -2   3       86.40       80.28      2.70 o
   0  -2   3      289.00      269.39      5.30 o
   1  -2   3      335.17      330.65      7.87 o
   2  -2   3       36.70       32.50      1.34 o
   3  -2   3       16.14       20.07      1.40 o
   4  -2   3       51.65       51.59      2.43 o
   5  -2   3        3.96        3.30      0.93 o
   6  -2   3       22.70       19.97      1.95 o
   7  -2   3        2.61        3.25      1.52 o
   8  -2   3       41.12       40.90      3.03 o
   9  -2   3       35.83       32.35      3.08 o
  -8  -1   3       28.84       24.55      3.70 o
  -7  -1   3        2.02        1.78      1.12 o
  -6  -1   3       23.15       21.74      1.99 o
  -5  -1   3       19.16       14.58      1.54 o
  -4  -1   3        0.75        1.54      0.56 o
  -3  -1   3       85.16      102.04      2.54 o
  -2  -1   3       88.37       96.48      2.19 o
  -1  -1   3      755.82      779.97     14.12 o
   0  -1   3       29.85       36.79      1.21 o
   1  -1   3      264.01      261.70      5.17 o
   2  -1   3      191.02      188.85      3.94 o
   3  -1   3       55.49       55.05      2.38 o
   4  -1   3      677.18      662.33     16.05 o
   5  -1   3      125.22      120.78      4.43 o
   6  -1   3        9.06        9.35      2.64 o
   7  -1   3       28.28       25.74      2.37 o
   8  -1   3      143.39      143.04      7.59 o
  -9   0   3       33.19       30.36      4.22 o
  -8   0   3       20.48       20.99      3.30 o
  -7   0   3       15.83       12.88      1.72 o
  -6   0   3       37.42       37.97      3.03 o
  -5   0   3       95.03       96.59      2.83 o
  -4   0   3      296.50      291.02      6.09 o
  -3   0   3        1.43        1.58      0.50 o
  -2   0   3      714.46      693.16     10.79 o
  -1   0   3     1336.62     1254.61     24.12 o
   0   0   3      535.35      525.69      9.70 o
   1   0   3       81.31       63.49      1.87 o
   2   0   3       31.21       33.78      1.17 o
   3   0   3        0.02       -0.19      0.45 o
   4   0   3       22.78       20.83      1.65 o
   5   0   3       53.59       49.62      2.75 o
   6   0   3       59.11       51.86      2.94 o
   7   0   3       20.45       19.07      4.55 o
   8   0   3       22.55       23.13      2.57 o
  -9   1   3        3.10        2.38      1.98 o
  -8   1   3       13.79       13.73      2.77 o
  -7   1   3        0.19        0.03      0.62 o
  -6   1   3        8.19        9.02      1.06 o
  -5   1   3        9.56       12.28      1.04 o
  -4   1   3        1.84        1.43      0.52 o
  -3   1   3       27.88       30.77      2.11 o
  -2   1   3       15.03       23.45      0.90 o
  -1   1   3      357.90      354.41      6.76 o
   0   1   3       25.27       27.05      1.05 o
   1   1   3        0.01        0.08      0.58 o
   2   1   3     2096.10     2220.33     39.36 o
   3   1   3      170.55      208.61      4.58 o
   4   1   3       20.93       20.81      1.72 o
   5   1   3        0.21        0.33      0.84 o
   6   1   3      296.89      293.13      8.86 o
   7   1   3       13.47       13.98      2.01 o
   8   1   3        0.36       -0.57      1.20 o
  -9   2   3        7.66        1.85      1.98 o
  -8   2   3        3.16        2.81      1.14 o
  -7   2   3      150.98      149.48      9.37 o
  -6   2   3       29.22       29.57      1.60 o
  -5   2   3       88.00      107.73      6.01 o
  -4   2   3      325.07      357.05      8.91 o
  -3   2   3      568.16      690.50     15.55 o
  -2   2   3      128.13      137.92      2.62 o
  -1   2   3       63.65       49.34      3.70 o
   0   2   3        5.91        7.99      0.76 o
   1   2   3      253.63      293.20      5.94 o
   2   2   3       68.53       55.80      1.84 o
   3   2   3       12.62       13.48      1.01 o
   4   2   3       77.38       78.51      3.45 o
   5   2   3        2.39        2.07      1.45 o
   6   2   3        0.21        0.69      1.07 o
   7   2   3       31.00       35.15      6.14 o
  -9   3   3        1.61        0.73      1.21 o
  -8   3   3       14.22       14.82      1.87 o
  -7   3   3       33.10       45.28      2.61 o
  -6   3   3       77.42      106.81      3.17 o
  -5   3   3       52.96       67.29      4.35 o
  -4   3   3      100.91       94.12      2.57 o
  -3   3   3        3.26        3.05      0.50 o
  -2   3   3       59.57       56.08      1.80 o
  -1   3   3      233.28      202.43      5.46 o
   0   3   3     1187.91     1270.20     22.90 o
   1   3   3       23.12       24.90      1.23 o
   2   3   3       26.28       25.83      1.67 o
   3   3   3       17.39       18.65      1.81 o
   4   3   3      186.18      185.17      6.76 o
   5   3   3        1.74        1.24      1.07 o
   6   3   3        0.90        0.73      1.12 o
  -9   4   3        4.70        5.80      1.54 o
  -8   4   3        0.21        1.59      1.39 o
  -7   4   3       24.59       46.11      3.37 o
  -6   4   3       14.34       19.52      2.31 o
  -5   4   3      102.04      128.91      3.40 o
  -4   4   3       83.66       86.09      2.13 o
  -3   4   3       21.93       19.85      1.21 o
  -2   4   3      146.02      114.51      3.00 o
  -1   4   3       37.48       40.32      2.77 o
   0   4   3        0.09        0.09      0.38 o
   1   4   3        2.42        3.27      0.63 o
   2   4   3        2.79        1.39      0.64 o
   3   4   3        4.64        8.60      1.34 o
   4   4   3        6.66        7.64      1.16 o
   5   4   3        3.94        4.16      1.40 o
   6   4   3        0.01       -0.66      1.58 o
  -9   5   3       22.11       35.25      4.22 o
  -8   5   3        0.15        0.79      1.58 o
  -7   5   3        0.05        0.66      1.39 o
  -6   5   3      110.08      103.82      5.02 o
  -5   5   3       63.73       53.76      2.15 o
  -4   5   3       40.64       42.93      1.90 o
  -3   5   3       17.22       16.78      1.24 o
  -2   5   3      373.75      367.96      7.64 o
  -1   5   3        0.70        2.96      0.88 o
   0   5   3       90.55       86.52      4.29 o
   1   5   3        6.55        9.87      1.33 o
   2   5   3       34.47       33.76      2.29 o
   3   5   3        9.91        8.99      1.48 o
   4   5   3        1.75        1.24      1.07 o
  -9   6   3        4.93        4.09      2.11 o
  -8   6   3        0.75        0.92      1.72 o
  -7   6   3       69.79       78.10      4.29 o
  -6   6   3       55.52       55.31      3.21 o
  -5   6   3       28.59       28.11      1.93 o
  -4   6   3        0.34       -0.11      0.50 o
  -3   6   3       13.86       12.95      1.19 o
  -2   6   3       18.18       18.92      1.42 o
  -1   6   3      120.81      112.06      4.15 o
   0   6   3        2.31        2.97      1.03 o
   1   6   3        6.76        7.76      1.40 o
   2   6   3       12.44       12.22      1.72 o
   3   6   3        3.65        3.69      2.51 o
  -9   7   3        0.54        1.19      1.85 o
  -8   7   3       23.47       23.76      3.70 o
  -7   7   3        1.83        1.91      0.89 o
  -6   7   3       13.25       15.50      1.54 o
  -5   7   3        8.28        7.97      1.19 o
  -4   7   3        0.11        0.00      0.62 o
  -3   7   3       43.27       42.84      3.19 o
  -2   7   3       22.48       20.55      1.91 o
  -1   7   3       19.23       19.24      2.31 o
   0   7   3       12.53       11.02      1.63 o
   1   7   3        3.37        3.38      1.26 o
   2   7   3        0.14        0.26      1.11 o
   3   7   3        0.93       -1.19      1.58 o
  -8   8   3        9.29        5.35      1.59 o
  -7   8   3        0.49        0.36      0.86 o
  -6   8   3        2.38        1.83      1.53 o
  -5   8   3        6.19        5.62      1.21 o
  -4   8   3        0.02        0.38      0.75 o
  -3   8   3        8.63        6.09      1.16 o
  -2   8   3        0.00       -0.03      0.86 o
  -1   8   3        8.30        8.06      1.59 o
   0   8   3        0.66        0.60      1.07 o
   1   8   3        3.38        3.59      1.78 o
   2   8   3        2.66        4.62      2.38 o
  -7   9   3       10.22        6.26      2.20 o
  -6   9   3        0.28       -0.28      0.90 o
  -5   9   3        4.15        4.28      1.20 o
  -4   9   3        0.00       -0.54      0.81 o
  -3   9   3        0.10       -0.14      1.07 o
  -2   9   3        3.94        4.88      1.49 o
  -1   9   3        0.02        0.20      1.12 o
   0   9   3        5.87        5.68      2.38 o
   0  -9   4        0.04        0.86      1.21 o
   1  -9   4        2.81        1.57      2.51 o
   2  -9   4        0.11       -0.07      1.03 o
   3  -9   4        2.46        1.12      1.11 o
   4  -9   4       37.86       40.79      4.22 o
   5  -9   4        5.16        6.86      2.38 o
  -2  -8   4        0.01        0.26      1.21 o
  -1  -8   4      130.75      132.85      5.55 o
   0  -8   4        5.74        5.63      1.39 o
   1  -8   4        2.31        2.82      1.20 o
   2  -8   4        7.39        8.09      1.72 o
   3  -8   4        2.81        2.26      0.92 o
   4  -8   4        1.01        1.58      1.45 o
   5  -8   4        1.11        1.35      0.98 o
   6  -8   4        2.26        3.70      1.35 o
   7  -8   4        0.83       -0.32      1.45 o
  -3  -7   4        0.93        1.95      1.26 o
  -2  -7   4        9.85       15.58      2.57 o
  -1  -7   4        2.19        0.47      0.95 o
   0  -7   4        2.17        0.86      0.93 o
   1  -7   4        0.94        0.12      0.82 o
   2  -7   4       85.73       84.53      4.36 o
   3  -7   4        5.61        4.74      1.07 o
   4  -7   4        5.23        6.10      1.33 o
   5  -7   4       16.13       16.53      1.95 o
   6  -7   4        2.26        1.14      1.07 o
   7  -7   4        9.80       13.06      2.10 o
  -5  -6   4        1.38        1.42      1.39 o
  -4  -6   4        0.10        0.01      1.07 o
  -3  -6   4      208.09      209.53      7.19 o
  -2  -6   4        7.60        7.24      3.76 o
  -1  -6   4       18.03       18.73      2.64 o
   0  -6   4        3.71        1.35      2.18 o
   1  -6   4        6.53        5.92      1.14 o
   2  -6   4        2.79        2.44      1.32 o
   3  -6   4       10.94       12.68      1.12 o
   4  -6   4        0.27       -0.65      0.73 o
   5  -6   4       13.95       15.62      1.98 o
   6  -6   4        1.55        3.17      1.20 o
   7  -6   4        0.59       -0.33      1.03 o
   8  -6   4       11.18       11.01      2.09 o
  -6  -5   4        6.17        5.21      1.72 o
  -5  -5   4        2.41        1.61      1.20 o
  -4  -5   4       10.21       10.23      1.72 o
  -3  -5   4       10.25        7.18      1.39 o
  -2  -5   4        6.65       10.55      1.54 o
  -1  -5   4        3.48        2.70      0.98 o
   0  -5   4      207.67      209.17      6.25 o
   1  -5   4        0.50        0.58      0.48 o
   2  -5   4        2.95        4.52      0.71 o
   3  -5   4       39.08       45.63      1.86 o
   4  -5   4        0.96        1.90      0.88 o
   5  -5   4       17.14       20.38      3.89 o
   6  -5   4        7.39        5.68      1.85 o
   7  -5   4       11.25       10.38      4.29 o
   8  -5   4       41.83       36.17      3.08 o
  -6  -4   4        1.60       -0.39      1.07 o
  -5  -4   4      118.65      108.31      4.66 o
  -4  -4   4       75.10       71.57      7.72 o
  -3  -4   4        0.06        0.40      0.79 o
  -2  -4   4       11.19       12.64      1.58 o
  -1  -4   4      151.27      153.38      4.94 o
   0  -4   4       23.44       19.21      1.49 o
   1  -4   4        0.53       -0.08      0.38 o
   2  -4   4        0.46        0.38      0.40 o
   3  -4   4      345.80      295.42      6.26 o
   4  -4   4        1.79        1.31      0.73 o
   5  -4   4       34.52       35.51      2.38 o
   6  -4   4      114.37      112.55      4.62 o
   7  -4   4       19.12       16.57      3.17 o
   8  -4   4        1.64        1.58      1.24 o
  -7  -3   4        0.24        0.88      1.33 o
  -6  -3   4       47.82       48.09      3.17 o
  -5  -3   4       16.39       18.54      3.63 o
  -4  -3   4        7.22        7.93      1.35 o
  -3  -3   4       34.17       35.51      2.44 o
  -2  -3   4      300.26      324.88      8.54 o
  -1  -3   4        7.41        5.77      1.06 o
   0  -3   4      494.49      451.16      8.77 o
   1  -3   4       92.93       95.53      2.53 o
   2  -3   4       52.98       52.48      1.78 o
   3  -3   4      162.79      158.12      4.31 o
   4  -3   4        0.56        0.20      0.65 o
   5  -3   4       17.34       17.79      3.76 o
   6  -3   4      114.45      115.97      4.71 o
   7  -3   4        6.71        6.50      1.65 o
   8  -3   4       10.65        8.55      3.43 o
  -8  -2   4        0.77       -0.40      1.85 o
  -7  -2   4       15.86       13.48      1.99 o
  -6  -2   4        3.77        1.12      1.07 o
  -5  -2   4        3.64        4.36      1.11 o
  -4  -2   4        2.39        1.29      0.82 o
  -3  -2   4       19.10       18.42      1.54 o
  -2  -2   4       64.30       64.72      3.89 o
  -1  -2   4      106.22       98.19      4.18 o
   0  -2   4      338.18      329.04      6.54 o
   1  -2   4      244.88      209.32      5.49 o
   2  -2   4       47.38       60.24      1.85 o
   3  -2   4      198.97      206.24      4.43 o
   4  -2   4       17.90       19.36      1.68 o
   5  -2   4      162.77      149.98      5.22 o
   6  -2   4       18.00       14.28      2.38 o
   7  -2   4        0.45        0.79      1.03 o
   8  -2   4        8.73       14.31      2.19 o
  -8  -1   4        5.09        2.90      1.98 o
  -7  -1   4       22.05       23.27      5.35 o
  -6  -1   4        1.26        1.06      1.19 o
  -5  -1   4       22.65       18.73      1.77 o
  -4  -1   4        0.15        0.07      0.73 o
  -3  -1   4      149.39      132.01      2.57 o
  -2  -1   4       29.32       35.42      1.38 o
  -1  -1   4       85.93       83.25      2.14 o
   0  -1   4     1305.89     1330.42     23.89 o
   1  -1   4       67.86       49.73      1.57 o
   2  -1   4      155.27      166.44      3.75 o
   3  -1   4        8.11        9.94      0.94 o
   4  -1   4      563.61      571.08     14.28 o
   5  -1   4       31.83       27.09      4.82 o
   6  -1   4       96.88       94.98      4.20 o
   7  -1   4        0.29        0.20      1.03 o
   8  -1   4       29.49       26.75      2.75 o
  -9   0   4        0.78        0.13      1.85 o
  -8   0   4        8.68       12.14      2.90 o
  -7   0   4        3.96        2.98      1.26 o
  -6   0   4        3.45        0.89      1.19 o
  -5   0   4       79.45       83.55      2.60 o
  -4   0   4       29.56       25.46      1.26 o
  -3   0   4       34.05       31.81      1.07 o
  -2   0   4      135.45      148.14      3.35 o
  -1   0   4     2554.51     2436.54     52.38 o
   0   0   4      231.40      232.77      4.77 o
   1   0   4       17.97       16.23      0.91 o
   2   0   4      278.51      260.68      5.38 o
   3   0   4      178.01      195.26      4.33 o
   4   0   4       77.86       81.84      3.45 o
   5   0   4       25.17       23.55      2.31 o
   6   0   4        0.55       -0.79      0.84 o
   7   0   4        0.10        0.16      1.19 o
   8   0   4        2.43        0.46      1.40 o
  -9   1   4        2.78        4.09      2.11 o
  -8   1   4        0.90        2.38      1.72 o
  -7   1   4        5.67        8.56      2.38 o
  -6   1   4      189.84      179.35      4.56 o
  -5   1   4       25.20       24.66      1.39 o
  -4   1   4      225.93      227.14      4.23 o
  -3   1   4        0.69        0.47      0.53 o
  -2   1   4     1602.10     1639.02     29.28 o
  -1   1   4      101.67      112.64      2.68 o
   0   1   4      133.61      143.54      3.27 o
   1   1   4      220.39      232.35      5.99 o
   2   1   4       88.97       98.49      2.63 o
   3   1   4       68.21       74.15      2.25 o
   4   1   4      435.03      423.38     11.29 o
   5   1   4       16.94       18.16      1.91 o
   6   1   4       17.95       21.70      2.24 o
   7   1   4        9.62       11.49      2.01 o
  -9   2   4        0.68        1.06      1.72 o
  -8   2   4        0.18        2.11      1.58 o
  -7   2   4        5.71        6.23      1.09 o
  -6   2   4        0.56        0.70      0.65 o
  -5   2   4        0.94        1.38      0.73 o
  -4   2   4      356.23      398.30     10.57 o
  -3   2   4      451.02      515.27      8.49 o
  -2   2   4      787.94      811.21     12.76 o
  -1   2   4        0.04        1.15      1.08 o
   0   2   4      286.93      283.72      6.81 o
   1   2   4     1128.73     1136.36     20.74 o
   2   2   4        7.09        8.63      0.98 o
   3   2   4       55.89       59.48      2.15 o
   4   2   4       59.71       60.60      3.08 o
   5   2   4       55.69       51.25      9.44 o
   6   2   4       21.69       22.70      2.38 o
   7   2   4        0.31        1.70      1.30 o
  -9   3   4        0.17        1.85      1.85 o
  -8   3   4      291.64      330.28     32.34 o
  -7   3   4        0.31        0.58      0.85 o
  -6   3   4        5.03        6.55      0.97 o
  -5   3   4        1.45        1.70      0.52 o
  -4   3   4      565.02      640.25     10.52 o
  -3   3   4       78.53       82.02      1.94 o
  -2   3   4       43.27       37.60      1.52 o
  -1   3   4      115.44      116.41      3.82 o
   0   3   4      195.53      211.42      4.60 o
   1   3   4        2.67        2.46      0.83 o
   2   3   4       79.87      108.07      3.16 o
   3   3   4        3.16        5.23      1.29 o
   4   3   4        4.47        2.43      1.78 o
   5   3   4        0.73        1.72      1.11 o
   6   3   4        0.29        0.63      1.26 o
  -9   4   4        0.09        0.00      1.58 o
  -8   4   4       31.34       36.57      3.70 o
  -7   4   4        5.48        4.88      1.21 o
  -6   4   4       15.35       12.41      2.24 o
  -5   4   4      321.14      347.85      7.41 o
  -4   4   4      191.83      184.14      4.49 o
  -3   4   4        4.38        6.83      1.13 o
  -2   4   4        0.04       -0.19      0.51 o
  -1   4   4      402.89      428.63     12.41 o
   0   4   4        6.29        8.42      1.45 o
   1   4   4        1.18        2.92      0.88 o
   2   4   4        0.49        0.54      0.76 o
   3   4   4       32.79       21.38      3.86 o
   4   4   4        3.26        4.52      1.30 o
   5   4   4       26.68       34.05      2.97 o
  -9   5   4       32.79       46.73      4.62 o
  -8   5   4       19.27       22.31      3.17 o
  -7   5   4       23.18       29.31      3.17 o
  -6   5   4       59.63       66.96      2.58 o
  -5   5   4       14.40       15.55      1.63 o
  -4   5   4        2.68        1.81      0.66 o
  -3   5   4       82.45       79.83      2.64 o
  -2   5   4        4.04        2.99      1.12 o
  -1   5   4      101.98       82.72      3.36 o
   0   5   4        0.16        1.18      0.79 o
   1   5   4        0.07        1.76      0.92 o
   2   5   4      101.21      106.40      4.19 o
   3   5   4        2.26        0.78      1.25 o
   4   5   4        0.09       -0.53      1.58 o
   5   5   4        1.64        2.38      1.98 o
  -9   6   4        0.04       -0.40      1.58 o
  -7   6   4        0.73        1.13      0.79 o
  -6   6   4       65.94       70.11      2.79 o
  -5   6   4       16.15       17.48      1.52 o
  -4   6   4       38.45       37.06      1.98 o
  -3   6   4      162.65      155.75      4.24 o
  -2   6   4        9.68        8.64      1.35 o
  -1   6   4       10.90       10.03      1.49 o
   0   6   4        0.10       -0.49      0.79 o
   1   6   4       22.15       17.67      1.91 o
   2   6   4        2.55        2.37      1.20 o
   3   6   4        3.84        4.30      1.44 o
   4   6   4       11.05       18.35      3.30 o
  -8   7   4        8.06        8.23      1.68 o
  -7   7   4       13.06       11.71      1.49 o
  -6   7   4       38.06       36.62      2.22 o
  -5   7   4        2.30        1.54      0.84 o
  -4   7   4        2.56        1.58      0.85 o
  -3   7   4        0.76        2.10      0.83 o
  -2   7   4       33.63       31.09      2.43 o
  -1   7   4       16.67       15.52      3.50 o
   0   7   4       38.53       37.96      2.75 o
   1   7   4        0.00       -0.49      0.95 o
   2   7   4        1.39        0.86      1.21 o
  -8   8   4        1.55        1.06      1.26 o
  -7   8   4        1.56        1.05      1.05 o
  -6   8   4        8.38        9.25      1.42 o
  -5   8   4        0.94        1.74      0.89 o
  -4   8   4        0.87        0.60      1.38 o
  -3   8   4        4.43        3.18      1.65 o
  -2   8   4       36.17       31.18      2.61 o
  -1   8   4        7.95        5.91      1.48 o
   0   8   4       10.46        7.23      1.67 o
   1   8   4        1.36        1.82      1.39 o
  -6   9   4       28.36       30.17      2.31 o
  -5   9   4        1.52        0.55      0.94 o
  -4   9   4        2.20        2.61      1.39 o
  -3   9   4        7.02        9.46      3.76 o
  -2   9   4       59.19       66.27      5.28 o
  -1   9   4        0.73        0.95      1.35 o
   1  -9   5        3.46        5.84      1.58 o
   2  -9   5        0.11        1.61      1.20 o
   3  -9   5        0.79       -0.66      1.45 o
   4  -9   5       15.65       14.52      3.04 o
  -1  -8   5       34.38       36.79      4.55 o
   0  -8   5        0.30       -0.79      0.93 o
   1  -8   5        2.17        0.98      1.01 o
   2  -8   5        0.36       -0.60      0.82 o
   3  -8   5        0.63        3.04      1.72 o
   4  -8   5        1.46        2.51      1.85 o
   5  -8   5       11.65       14.52      3.04 o
   6  -8   5        1.97        2.02      1.26 o
  -3  -7   5        0.96        0.13      1.21 o
  -2  -7   5       17.98       19.88      2.38 o
  -1  -7   5       10.80        9.19      1.67 o
   0  -7   5        0.55        0.41      1.12 o
   1  -7   5        0.02       -0.33      0.84 o
   2  -7   5        1.19        1.05      0.85 o
   3  -7   5        3.18        3.36      1.11 o
   4  -7   5        1.02        1.10      1.05 o
   5  -7   5        2.02        2.96      1.16 o
   6  -7   5        6.15        5.11      1.52 o
   7  -7   5        2.39        3.46      2.44 o
  -4  -6   5        1.13        0.07      1.16 o
  -3  -6   5       27.08       29.95      2.65 o
  -2  -6   5        1.16        2.05      1.12 o
  -1  -6   5        7.70        7.92      2.90 o
   0  -6   5        2.81        2.03      1.01 o
   1  -6   5       21.35       21.79      2.57 o
   2  -6   5       24.76       27.37      2.11 o
   3  -6   5        5.25        2.40      1.89 o
   4  -6   5        0.26        0.84      0.88 o
   5  -6   5       76.09       75.30      3.78 o
   6  -6   5        7.56        7.61      1.63 o
   7  -6   5        0.26       -0.07      1.12 o
  -5  -5   5        0.22       -1.03      1.03 o
  -4  -5   5       44.90       50.21      7.59 o
  -3  -5   5       18.80       16.60      1.96 o
  -2  -5   5        0.81        1.14      0.98 o
  -1  -5   5       25.74       25.20      2.01 o
   0  -5   5        4.25        3.64      1.25 o
   1  -5   5       15.17       12.07      1.39 o
   2  -5   5       21.98       22.57      1.38 o
   3  -5   5       18.66       17.88      2.38 o
   4  -5   5       32.01       28.44      3.56 o
   5  -5   5        5.31        6.60      1.40 o
   6  -5   5       16.98       20.77      2.44 o
   7  -5   5        4.71        4.93      1.48 o
   8  -5   5       14.44       14.77      2.37 o
  -6  -4   5        7.68        8.38      1.82 o
  -5  -4   5        0.38       -1.01      1.01 o
  -4  -4   5       12.19       13.74      1.91 o
  -3  -4   5       10.87       13.23      1.68 o
  -2  -4   5        0.05        0.40      0.99 o
  -1  -4   5       86.97       85.14      3.49 o
   0  -4   5       28.84       33.86      3.10 o
   1  -4   5        1.54        1.77      0.58 o
   2  -4   5        0.01        1.28      0.51 o
   3  -4   5      126.73      117.93      4.24 o
   4  -4   5        0.06       -0.77      0.86 o
   5  -4   5        0.94        0.59      0.84 o
   6  -4   5        1.33        2.15      1.07 o
   7  -4   5       28.25       27.60      4.55 o
   8  -4   5        3.15        1.62      1.35 o
  -7  -3   5        2.02        1.72      1.33 o
  -6  -3   5        0.39        0.67      1.16 o
  -5  -3   5        4.11        4.84      1.33 o
  -4  -3   5        9.82       10.08      1.59 o
  -3  -3   5       36.59       37.28      2.38 o
  -2  -3   5      338.49      321.45      8.67 o
  -1  -3   5        7.53        6.73      1.39 o
   0  -3   5        5.69        8.19      0.78 o
   1  -3   5       38.83       43.19      1.69 o
   2  -3   5      184.52      174.86      4.12 o
   3  -3   5       89.92       81.43      3.34 o
   4  -3   5        4.97        6.08      1.21 o
   5  -3   5        0.11        0.00      0.75 o
   6  -3   5       41.36       39.13      2.75 o
   7  -3   5       16.94       17.80      2.90 o
   8  -3   5        0.00       -1.03      1.03 o
  -7  -2   5        0.39        0.53      1.45 o
  -6  -2   5        0.69        0.54      1.78 o
  -5  -2   5      126.62      119.89      4.66 o
  -4  -2   5       16.98       18.50      2.24 o
  -3  -2   5       73.12       72.37      6.80 o
  -2  -2   5      274.48      253.29      6.99 o
  -1  -2   5       40.34       50.99      1.69 o
   0  -2   5        3.13        5.42      0.65 o
   1  -2   5      653.22      632.16     14.67 o
   2  -2   5        0.03        0.38      0.50 o
   3  -2   5        7.11        7.94      1.16 o
   4  -2   5        6.02        6.14      1.72 o
   5  -2   5       16.48       18.41      2.05 o
   6  -2   5       16.76       16.73      3.10 o
   7  -2   5       11.80       11.06      1.86 o
   8  -2   5        0.02        1.08      1.26 o
  -8  -1   5        2.20        1.95      1.43 o
  -7  -1   5        3.71        2.89      1.30 o
  -6  -1   5        7.94       10.30      1.68 o
  -5  -1   5      309.21      277.90      8.03 o
  -4  -1   5      477.67      448.85     11.48 o
  -3  -1   5      118.44      114.52      3.97 o
  -2  -1   5       60.01       42.43      1.53 o
  -1  -1   5      754.13      781.08     14.53 o
   0  -1   5      474.87      465.60     15.97 o
   1  -1   5      126.97      130.01      4.01 o
   2  -1   5      127.97      142.16      3.47 o
   3  -1   5        5.49        3.23      0.93 o
   4  -1   5       60.30       54.65      2.85 o
   5  -1   5        3.79        1.78      1.03 o
   6  -1   5        0.72       -0.13      0.84 o
   7  -1   5        0.99        2.10      1.24 o
  -8   0   5        2.13        2.90      1.91 o
  -7   0   5       15.38       19.23      2.18 o
  -6   0   5       40.18       46.09      2.80 o
  -5   0   5        4.72        2.46      1.01 o
  -4   0   5        0.14       -0.15      0.42 o
  -3   0   5        7.76       10.45      0.93 o
  -2   0   5       51.46       50.33      1.72 o
  -1   0   5       36.80       42.73      2.24 o
   0   0   5       75.62       85.99      2.36 o
   1   0   5        5.69        4.20      0.63 o
   2   0   5       12.82        8.99      0.79 o
   3   0   5      126.42      127.27      4.43 o
   4   0   5       24.76       20.63      4.75 o
   5   0   5       42.60       37.07      3.70 o
   6   0   5        0.39        0.84      1.07 o
   7   0   5        3.24        4.43      1.54 o
  -9   1   5        0.89        2.51      2.11 o
  -8   1   5       15.46       16.49      2.09 o
  -7   1   5      151.76      154.49     11.29 o
  -6   1   5      600.22      582.92     14.51 o
  -5   1   5      157.76      158.31      3.38 o
  -4   1   5        5.40        4.25      0.61 o
  -3   1   5      126.37       97.08      9.26 o
  -2   1   5      276.81      316.12      6.48 o
  -1   1   5      266.95      270.23      5.66 o
   0   1   5       23.84       24.83      1.18 o
   1   1   5       40.39       37.36      6.07 o
   2   1   5       16.74       16.18      1.08 o
   3   1   5        8.06       13.17      1.48 o
   4   1   5       34.99       31.65      2.33 o
   5   1   5        0.34        0.24      0.98 o
   6   1   5        0.76        0.79      1.16 o
   7   1   5        0.35        1.35      1.35 o
  -9   2   5        4.18        5.15      2.24 o
  -8   2   5        5.99        5.52      1.44 o
  -7   2   5       74.47       73.71      3.50 o
  -6   2   5        1.17        0.49      0.51 o
  -5   2   5        0.06        0.85      0.50 o
  -4   2   5       19.79       23.25      1.12 o
  -3   2   5        4.82        7.32      0.67 o
  -2   2   5       13.10       15.79      1.10 o
  -1   2   5       33.53       31.91      1.30 o
   0   2   5       79.51       97.83      2.65 o
   1   2   5        2.31        2.83      0.76 o
   2   2   5       11.21        8.66      1.95 o
   3   2   5       94.52       96.05      3.91 o
   4   2   5       25.08       23.95      2.14 o
   5   2   5        0.74       -0.07      1.11 o
   6   2   5        0.81       -0.73      1.52 o
  -8   3   5      259.27      294.82      7.11 o
  -7   3   5        8.56       11.73      1.92 o
  -6   3   5        0.43        0.91      0.57 o
  -5   3   5       42.89       46.99      1.79 o
  -4   3   5      101.15      109.27      3.68 o
  -3   3   5       44.98       45.30      1.82 o
  -2   3   5        4.53        1.58      0.70 o
  -1   3   5        1.00        0.26      0.65 o
   0   3   5       52.53       58.95      2.65 o
   1   3   5      110.32      104.39      2.95 o
   2   3   5        3.73        4.66      0.82 o
   3   3   5        1.93        0.31      0.82 o
   4   3   5       68.80       64.54      3.50 o
   5   3   5       20.36       25.78      2.47 o
   6   3   5        4.21        4.06      1.63 o
  -9   4   5       31.57       35.38      3.83 o
  -8   4   5        5.88        5.02      1.03 o
  -7   4   5        0.49        0.54      0.66 o
  -6   4   5       21.26       19.38      2.40 o
  -5   4   5       21.86       22.51      1.54 o
  -4   4   5        9.70        8.42      1.06 o
  -3   4   5       11.52       15.14      1.27 o
  -2   4   5        9.16       10.80      1.35 o
  -1   4   5        0.86        0.87      0.79 o
   0   4   5        1.57        1.90      0.88 o
   1   4   5       19.91       15.73      1.62 o
   2   4   5        5.05        5.26      1.20 o
   3   4   5        4.54        3.70      1.98 o
   4   4   5        7.84        7.52      2.38 o
   5   4   5        0.14        0.40      1.85 o
  -9   5   5        9.68       13.73      4.62 o
  -8   5   5        0.52        0.21      0.79 o
  -7   5   5        0.13       -0.06      0.75 o
  -6   5   5        7.50        5.75      1.23 o
  -5   5   5        3.87        1.88      0.81 o
  -4   5   5        0.25        0.05      0.58 o
  -3   5   5        0.01        0.04      0.70 o
  -2   5   5      380.90      351.28      9.52 o
  -1   5   5       48.91       41.67      3.04 o
   0   5   5        1.03        0.88      0.88 o
   1   5   5       12.12        8.57      1.48 o
   2   5   5       90.29       73.26      3.49 o
   3   5   5        8.65       10.96      2.77 o
   4   5   5        2.70       -0.92      1.58 o
  -8   6   5        0.63        0.53      0.86 o
  -7   6   5        0.45        1.03      0.89 o
  -6   6   5        1.05        0.33      0.75 o
  -5   6   5       65.85       67.74      2.87 o
  -4   6   5       20.93       22.47      1.67 o
  -3   6   5       21.50       18.52      2.57 o
  -2   6   5       21.24       22.81      2.10 o
  -1   6   5        8.86        7.80      1.44 o
   0   6   5       11.34       11.03      1.65 o
   1   6   5       11.44        6.18      1.58 o
   2   6   5       16.77       16.97      2.77 o
   3   6   5        0.18        0.40      1.98 o
  -8   7   5        0.61        1.25      1.01 o
  -7   7   5        0.24       -0.24      0.94 o
  -6   7   5        4.20        5.90      1.24 o
  -5   7   5       31.91       32.95      2.47 o
  -4   7   5      156.23      166.19      4.85 o
  -3   7   5        0.86        0.77      1.06 o
  -2   7   5        1.44        1.65      1.03 o
  -1   7   5       74.42       64.93      5.35 o
   0   7   5       45.59       37.66      2.84 o
   1   7   5        1.59        1.07      1.27 o
   2   7   5        1.09        0.00      1.26 o
  -7   8   5        2.55        4.36      1.26 o
  -6   8   5       37.75       39.07      2.71 o
  -5   8   5       37.17       36.16      2.43 o
  -4   8   5        0.01       -0.22      1.01 o
  -3   8   5        1.73        1.39      1.11 o
  -2   8   5        4.37        3.10      1.40 o
  -1   8   5        0.01       -0.40      1.11 o
   0   8   5       26.09       31.66      4.29 o
  -5   9   5        4.02        2.24      1.40 o
  -4   9   5        1.08        0.40      1.21 o
  -3   9   5       14.39       13.57      2.18 o
  -2   9   5       16.19       15.11      2.29 o
  -1  -8   6        1.11        2.47      1.65 o
   0  -8   6        5.63        3.63      1.49 o
   1  -8   6        1.50       -1.11      1.19 o
   2  -8   6        1.86        0.36      1.11 o
   3  -8   6        0.36        0.26      1.58 o
   4  -8   6        0.55        1.45      1.72 o
   5  -8   6        2.48        3.83      2.11 o
  -3  -7   6        0.03        0.08      1.30 o
  -2  -7   6        0.02       -0.62      1.11 o
  -1  -7   6        9.98       12.47      3.23 o
   0  -7   6        0.29       -0.41      1.01 o
   1  -7   6       36.21       35.20      5.48 o
   2  -7   6        4.31        4.52      1.24 o
   3  -7   6        0.97        0.40      1.45 o
   4  -7   6        4.66        7.26      2.24 o
   5  -7   6       31.70       34.11      4.88 o
   6  -7   6        6.24        5.29      2.24 o
  -4  -6   6        2.24       -0.38      1.30 o
  -3  -6   6        1.39        2.77      1.40 o
  -2  -6   6        1.08        1.09      1.07 o
  -1  -6   6        0.00       -0.82      0.82 o
   0  -6   6       16.68       15.46      1.82 o
   1  -6   6        0.13        1.37      0.92 o
   2  -6   6        0.03       -0.79      0.79 o
   3  -6   6        3.28        1.45      1.45 o
   4  -6   6       54.98       56.22      7.06 o
   5  -6   6       44.46       43.36      3.02 o
   6  -6   6        7.88       11.68      3.56 o
   7  -6   6        0.00       -0.25      1.52 o
  -5  -5   6       17.38       18.13      2.43 o
  -4  -5   6        0.00       -0.01      1.65 o
  -3  -5   6       10.94       12.55      1.86 o
  -2  -5   6        7.22        7.38      2.24 o
  -1  -5   6      206.92      196.19      6.44 o
   0  -5   6      158.10      156.88      5.36 o
   1  -5   6        0.01       -0.09      0.88 o
   2  -5   6       15.78       14.91      2.51 o
   3  -5   6       50.27       55.34      2.93 o
   4  -5   6       42.44       46.00      2.78 o
   5  -5   6        0.09       -0.38      0.79 o
   6  -5   6        7.25        5.24      2.57 o
   7  -5   6        5.28        2.94      2.57 o
  -6  -4   6        0.02        0.55      1.26 o
  -5  -4   6        2.11        0.52      1.16 o
  -4  -4   6        4.27        6.86      1.54 o
  -3  -4   6        0.31        0.42      1.32 o
  -2  -4   6       90.11       88.05      3.83 o
  -1  -4   6      117.41      117.69      4.38 o
   0  -4   6        0.00        0.08      0.79 o
   1  -4   6       20.16       19.34      1.71 o
   2  -4   6      175.23      161.07      4.15 o
   3  -4   6       74.51       74.60      3.34 o
   4  -4   6       12.42       10.82      2.18 o
   5  -4   6        0.04        0.42      0.88 o
   6  -4   6        3.12        2.45      1.20 o
   7  -4   6       10.48       10.54      2.51 o
  -7  -3   6        6.78        6.20      2.77 o
  -6  -3   6        0.10       -1.07      1.07 o
  -5  -3   6        2.54        2.01      1.16 o
  -4  -3   6       16.63       17.82      3.56 o
  -3  -3   6      239.35      208.11      6.58 o
  -2  -3   6      570.44      542.58     13.61 o
  -1  -3   6       61.17       56.55      2.75 o
   0  -3   6       10.44       13.58      1.44 o
   1  -3   6       35.26       32.68      1.59 o
   2  -3   6      157.35      163.57      4.26 o
   3  -3   6       49.17       54.46      2.80 o
   4  -3   6       41.71       46.80      4.95 o
   5  -3   6       17.11       11.74      1.72 o
   6  -3   6       12.13       13.81      2.18 o
   7  -3   6        2.12        1.77      1.39 o
  -7  -2   6        5.32        6.07      1.91 o
  -6  -2   6        7.74        8.75      1.74 o
  -5  -2   6        1.83       -0.30      0.88 o
  -4  -2   6      291.15      262.46      7.75 o
  -3  -2   6       49.22       50.90      2.71 o
  -2  -2   6       12.58       15.45      1.59 o
  -1  -2   6       89.15       82.47      4.36 o
   0  -2   6        0.09        0.01      0.96 o
   1  -2   6      133.37      147.88      3.72 o
   2  -2   6        9.69       11.42      1.02 o
   3  -2   6       28.06       27.85      2.05 o
   4  -2   6       15.71       13.95      1.63 o
   5  -2   6       38.33       44.65      3.30 o
   6  -2   6        0.00       -0.79      0.93 o
   7  -2   6        0.10        1.27      1.16 o
  -8  -1   6        0.92        1.52      1.52 o
  -7  -1   6        8.27        7.98      1.72 o
  -6  -1   6        4.41        6.17      1.49 o
  -5  -1   6      229.38      222.03      6.95 o
  -4  -1   6      695.79      642.77     15.73 o
  -3  -1   6       22.77       22.25      2.18 o
  -2  -1   6       49.02       58.84      1.96 o
  -1  -1   6        4.72        3.52      0.97 o
   0  -1   6        1.42        1.11      0.64 o
   1  -1   6        3.24        2.99      0.67 o
   2  -1   6       56.82       59.39      2.14 o
   3  -1   6       47.23       38.38      2.33 o
   4  -1   6       11.54       10.87      3.10 o
   5  -1   6       56.74       53.80      4.22 o
   6  -1   6        1.25        0.26      1.03 o
   7  -1   6        6.19        4.22      2.64 o
  -8   0   6        2.00        1.76      1.35 o
  -7   0   6        7.02        4.69      1.40 o
  -6   0   6      242.86      249.09      7.61 o
  -5   0   6      135.72      139.95      4.94 o
  -4   0   6        7.05        6.80      1.98 o
  -3   0   6       24.24       24.70      1.32 o
  -2   0   6        5.41        7.25      0.99 o
  -1   0   6        7.06       10.61      1.16 o
   0   0   6       29.76       25.85      1.30 o
   1   0   6       98.12       90.40      2.68 o
   2   0   6      125.18      121.73      3.27 o
   3   0   6       91.19       89.47      4.16 o
   4   0   6       31.74       33.77      3.23 o
   5   0   6       92.59       97.65      4.38 o
   6   0   6        0.22       -0.20      1.12 o
   7   0   6       26.83       29.31      2.89 o
  -8   1   6       15.48       13.40      2.01 o
  -7   1   6       62.21       60.60      3.27 o
  -6   1   6      213.47      201.06     10.43 o
  -5   1   6       58.52       56.83      2.88 o
  -4   1   6       13.54       14.00      0.92 o
  -3   1   6       76.00       68.88      2.33 o
  -2   1   6        0.94        1.08      0.49 o
  -1   1   6       81.54       76.54      2.35 o
   0   1   6      183.24      179.05      4.24 o
   1   1   6       28.11       30.57      1.80 o
   2   1   6        6.65        8.24      0.94 o
   3   1   6       11.08       12.11      1.52 o
   4   1   6        5.73        4.88      1.26 o
   5   1   6      140.93      142.64      8.45 o
   6   1   6       18.73       21.07      2.43 o
  -9   2   6        5.25        6.34      2.51 o
  -8   2   6      102.03      108.61      5.94 o
  -7   2   6        7.19        7.96      1.54 o
  -6   2   6        0.09        0.84      0.66 o
  -5   2   6        0.02       -0.28      0.49 o
  -4   2   6       58.50       59.03      1.85 o
  -3   2   6        0.03       -0.09      0.46 o
  -2   2   6       18.58       18.85      1.16 o
  -1   2   6        0.00       -0.32      0.46 o
   0   2   6      171.76      158.90      5.36 o
   1   2   6        1.49        0.38      0.57 o
   2   2   6        1.60        0.71      0.62 o
   3   2   6       30.76       29.12      2.22 o
   4   2   6       23.52       21.73      2.19 o
   5   2   6       13.80       13.02      2.01 o
   6   2   6       11.05       11.75      2.18 o
  -8   3   6       41.88       49.77      4.62 o
  -7   3   6        0.28       -0.41      0.69 o
  -6   3   6       72.90       77.28      4.16 o
  -5   3   6       65.52       65.18      2.71 o
  -4   3   6       29.19       28.39      1.65 o
  -3   3   6        7.76        7.45      1.24 o
  -2   3   6       33.67       28.35      2.97 o
  -1   3   6      140.38      138.88      4.71 o
   0   3   6      148.64      147.40      4.88 o
   1   3   6       27.86       30.07      2.38 o
   2   3   6        1.40        0.45      0.85 o
   3   3   6      103.47       96.63      6.34 o
   4   3   6       79.76       76.17      5.68 o
   5   3   6        2.74        7.39      2.64 o
  -8   4   6        6.10        7.24      1.18 o
  -7   4   6        6.09        5.69      1.03 o
  -6   4   6       12.88       13.16      1.37 o
  -5   4   6        1.97        1.32      0.72 o
  -4   4   6        8.92        8.67      1.09 o
  -3   4   6        2.42        1.64      0.79 o
  -2   4   6      563.63      529.56     13.39 o
  -1   4   6      123.15      112.99      6.80 o
   0   4   6        1.29       -0.28      0.76 o
   1   4   6       87.52       93.38      3.89 o
   2   4   6        9.83        5.10      1.30 o
   3   4   6       19.27       20.20      3.30 o
   4   4   6        1.60        0.26      1.72 o
  -8   5   6        0.00        0.42      0.85 o
  -7   5   6       18.51       19.92      2.84 o
  -6   5   6        1.33        1.18      0.77 o
  -5   5   6       21.64       20.13      1.62 o
  -4   5   6        3.58        3.90      0.96 o
  -3   5   6      195.76      190.70      7.39 o
  -2   5   6       58.58       54.80      2.93 o
  -1   5   6        0.75       -0.40      1.78 o
   0   5   6        1.32        1.22      2.05 o
   1   5   6      114.73      109.61      4.51 o
   2   5   6       15.41       13.96      1.90 o
   3   5   6        0.00       -1.72      1.72 o
  -8   6   6        0.74        0.53      0.93 o
  -7   6   6       32.25       31.88      2.60 o
  -6   6   6        0.01        0.07      0.79 o
  -5   6   6       53.29       58.29      4.43 o
  -4   6   6      149.96      148.14      5.50 o
  -3   6   6      218.65      231.34      7.42 o
  -2   6   6       38.60       35.79      2.61 o
  -1   6   6        0.01        0.71      0.92 o
   0   6   6        4.98        4.70      1.39 o
   1   6   6        0.52        1.62      1.16 o
   2   6   6        3.87        3.17      1.32 o
  -7   7   6        8.64       10.09      1.57 o
  -6   7   6       10.32        9.98      1.67 o
  -5   7   6       35.38       37.03      2.34 o
  -4   7   6      129.82      132.51      5.27 o
  -3   7   6       11.26       15.77      2.09 o
  -2   7   6        0.57       -0.43      1.01 o
  -1   7   6        2.85        2.48      1.24 o
   0   7   6        6.22        3.01      1.36 o
   1   7   6        0.61        0.07      1.78 o
  -6   8   6      119.81      121.09      6.73 o
  -5   8   6       70.59       74.87      7.92 o
  -4   8   6        1.21        1.91      1.30 o
  -3   8   6        3.27        4.49      1.49 o
  -2   8   6        2.71        3.23      1.35 o
  -1   8   6        0.41        1.21      1.39 o
   1  -8   7        1.51       -0.13      1.21 o
   2  -8   7       23.78       23.89      3.70 o
   3  -8   7        0.22        1.32      1.98 o
  -2  -7   7        0.56       -0.32      1.26 o
  -1  -7   7        0.06        0.49      1.25 o
   0  -7   7        4.15        4.59      2.90 o
   1  -7   7      147.00      176.18      6.41 o
   2  -7   7       79.95       75.90      5.81 o
   3  -7   7        0.68       -0.66      1.45 o
   4  -7   7        0.20        0.13      1.72 o
   5  -7   7       30.46       36.83      4.62 o
  -3  -6   7        4.15        4.42      1.63 o
  -2  -6   7        0.46       -0.45      1.05 o
  -1  -6   7        2.30        2.77      1.26 o
   0  -6   7      140.46      144.28      5.50 o
   1  -6   7        9.38        6.74      1.49 o
   2  -6   7        0.19       -1.06      1.32 o
   3  -6   7       16.42       17.03      3.04 o
   5  -6   7        0.13        0.02      1.07 o
   6  -6   7        2.28        2.31      1.31 o
  -4  -5   7        1.93        2.51      1.40 o
  -3  -5   7        0.00       -0.10      1.11 o
  -2  -5   7        3.49        1.47      1.07 o
  -1  -5   7      212.94      207.88      6.86 o
   0  -5   7      115.84      128.55      4.94 o
   1  -5   7        1.15       -0.66      0.84 o
   2  -5   7        3.29        4.62      1.85 o
   3  -5   7       29.57       26.40      3.43 o
   4  -5   7        0.25       -0.13      1.25 o
   5  -5   7        4.33        6.96      1.54 o
   6  -5   7        6.75        2.90      1.40 o
  -5  -4   7        9.76       13.82      2.19 o
  -4  -4   7        6.82        5.28      1.49 o
  -3  -4   7        0.12        1.49      1.06 o
  -2  -4   7      189.08      183.66      6.25 o
  -1  -4   7        1.39        1.00      0.92 o
   0  -4   7        0.93        0.12      0.82 o
   1  -4   7        5.24        3.76      1.16 o
   2  -4   7       15.65       11.77      2.05 o
   3  -4   7        1.74        1.36      0.95 o
   4  -4   7       14.90       17.09      1.95 o
   5  -4   7        0.74       -0.82      0.92 o
   6  -4   7        0.14       -1.02      1.06 o
   7  -4   7        0.24        0.79      1.85 o
  -6  -3   7       22.37       21.42      2.52 o
  -5  -3   7        3.24        3.90      2.44 o
  -4  -3   7        1.46        1.50      1.39 o
  -3  -3   7      280.55      267.99      8.11 o
  -2  -3   7       92.49       90.76      4.82 o
  -1  -3   7        1.40        1.19      0.92 o
   0  -3   7       26.92       29.59      2.10 o
   1  -3   7        6.34       10.36      1.08 o
   2  -3   7        0.32       -0.04      0.79 o
   3  -3   7        0.11        0.60      0.79 o
   4  -3   7        1.36        0.62      0.88 o
   5  -3   7       46.03       45.44      3.08 o
   6  -3   7       15.98       15.38      4.95 o
   7  -3   7        0.29        0.57      1.24 o
  -7  -2   7       11.45       14.47      2.25 o
  -6  -2   7        6.60        3.51      3.17 o
  -5  -2   7        0.00        0.51      1.12 o
  -4  -2   7      114.28      107.74      4.43 o
  -3  -2   7       36.35       27.85      2.23 o
  -2  -2   7       98.54       92.62      3.82 o
  -1  -2   7        0.03        0.40      0.76 o
   0  -2   7        3.96        3.83      0.83 o
   1  -2   7       89.74       94.78      3.52 o
   2  -2   7       40.00       36.79      5.08 o
   3  -2   7        1.73        1.06      0.84 o
   4  -2   7       52.68       53.48      3.08 o
   5  -2   7        7.48        7.63      1.58 o
   6  -2   7        2.60        3.11      1.35 o
   7  -2   7        0.55        0.00      1.85 o
  -7  -1   7        1.20        0.20      1.21 o
  -6  -1   7        0.16        0.55      1.05 o
  -5  -1   7       14.57       12.34      1.77 o
  -4  -1   7       54.95       47.21      2.80 o
  -3  -1   7       32.00       22.44      2.57 o
  -2  -1   7        6.87        6.36      1.78 o
  -1  -1   7       19.60       18.41      1.22 o
   0  -1   7        6.16        4.11      1.67 o
   1  -1   7        8.60        8.43      1.01 o
   2  -1   7        4.41        3.40      2.05 o
   3  -1   7      155.63      143.44      6.20 o
   4  -1   7       78.59       82.83      4.42 o
   5  -1   7        1.05        0.97      1.16 o
   6  -1   7       21.34       23.16      2.57 o
  -8   0   7        2.03        1.54      1.39 o
  -7   0   7        1.08        0.80      1.52 o
  -6   0   7       10.36        9.51      1.62 o
  -5   0   7        0.00       -0.26      0.93 o
  -4   0   7       41.38       38.39      2.57 o
  -3   0   7        3.35        2.57      1.39 o
  -2   0   7        8.61        8.14      0.95 o
  -1   0   7        0.16        0.92      0.90 o
   0   0   7       32.37       31.71      1.57 o
   1   0   7       22.90       25.01      1.44 o
   2   0   7      135.12      128.08      4.69 o
   3   0   7       66.28       69.26      3.50 o
   4   0   7       12.08       10.89      1.72 o
   5   0   7        0.43       -0.85      0.98 o
   6   0   7        1.57        2.50      1.44 o
  -8   1   7        0.92        2.16      1.39 o
  -7   1   7        0.30       -0.13      1.11 o
  -6   1   7       41.19       46.31      5.87 o
  -5   1   7       13.46       11.71      1.72 o
  -4   1   7        1.86        3.22      1.65 o
  -3   1   7        0.43       -0.03      0.48 o
  -2   1   7       10.69       12.62      1.16 o
  -1   1   7       95.59       96.13      2.89 o
   0   1   7       76.11       72.92      3.50 o
   1   1   7      205.35      197.10      5.94 o
   2   1   7      403.97      414.53     11.15 o
   3   1   7       16.93       17.81      1.93 o
   4   1   7       71.69       77.59      3.87 o
   5   1   7       21.72       21.92      5.02 o
   6   1   7       11.04       11.28      2.14 o
  -8   2   7        7.09        5.15      2.24 o
  -7   2   7        0.25        0.79      1.85 o
  -6   2   7       31.65       33.40      3.70 o
  -5   2   7        4.32        0.48      2.10 o
  -4   2   7       34.91       25.63      2.03 o
  -3   2   7        0.61        0.63      0.82 o
  -2   2   7        0.78        0.53      0.82 o
  -1   2   7       16.75       17.22      2.05 o
   0   2   7      801.61      778.73     18.46 o
   1   2   7       43.51       44.30      2.50 o
   2   2   7       12.72       13.60      2.64 o
   3   2   7       12.64       11.75      2.64 o
   4   2   7       12.66       12.14      2.90 o
   5   2   7        0.56        0.40      1.85 o
  -8   3   7        3.87        3.70      2.11 o
  -7   3   7        2.37        3.96      2.11 o
  -6   3   7        8.07        7.73      1.32 o
  -5   3   7       13.68       12.63      1.67 o
  -4   3   7        2.10        3.28      1.05 o
  -3   3   7       27.68       26.28      2.09 o
  -2   3   7       52.30       47.86      2.66 o
  -1   3   7      100.35      109.63      6.34 o
   0   3   7      246.66      234.18      7.04 o
   1   3   7        0.71        1.37      1.65 o
   2   3   7       34.41       32.47      3.83 o
   3   3   7       11.03       13.60      2.90 o
   4   3   7        0.12        3.56      2.11 o
  -8   4   7        2.54        3.83      1.98 o
  -7   4   7        1.16        1.24      0.79 o
  -6   4   7       53.94       51.89      2.44 o
  -5   4   7       11.53        9.49      1.24 o
  -4   4   7        8.11        7.66      1.40 o
  -3   4   7        1.12        1.98      1.03 o
  -2   4   7      492.49      479.05     12.50 o
  -1   4   7       18.11       23.37      3.04 o
   0   4   7       12.39       12.00      2.11 o
   1   4   7        0.28        0.86      1.01 o
   2   4   7        9.78        6.07      2.24 o
   3   4   7        7.33       12.80      3.04 o
   4   4   7        0.38        0.13      2.11 o
  -8   5   7        0.01        0.17      0.85 o
  -7   5   7       14.76       15.20      1.65 o
  -6   5   7       28.44       30.54      2.03 o
  -5   5   7       13.02       14.50      1.50 o
  -4   5   7       19.67       17.80      1.99 o
  -3   5   7       69.08       71.34      3.59 o
  -2   5   7       54.13       56.88      3.17 o
  -1   5   7       12.26       12.54      1.86 o
   0   5   7        0.51        1.04      1.25 o
   1   5   7        0.02        1.98      1.07 o
   2   5   7        0.02        0.66      1.85 o
   3   5   7        0.18        4.62      2.51 o
  -7   6   7        0.07        0.00      0.91 o
  -6   6   7        1.76        0.50      1.08 o
  -5   6   7        2.80        0.53      1.07 o
  -4   6   7      196.96      203.35      9.64 o
  -3   6   7       12.21       12.03      1.84 o
  -2   6   7       30.12       33.33      3.17 o
  -1   6   7        2.48        2.22      1.45 o
   0   6   7        3.64        2.86      1.30 o
   1   6   7       12.00       14.35      2.12 o
  -7   7   7        0.48        0.14      0.93 o
  -6   7   7        0.77       -0.91      0.91 o
  -5   7   7        2.26        3.99      1.43 o
  -4   7   7        4.42        4.87      1.62 o
  -3   7   7        4.21        2.74      1.30 o
  -2   7   7        1.23        0.18      1.19 o
  -1   7   7        4.47        5.66      1.58 o
   0   7   7        0.05       -0.59      1.20 o
  -5   8   7        1.68        0.22      1.26 o
  -4   8   7        4.37        2.71      1.98 o
  -3   8   7        2.72        1.56      1.35 o
   0  -7   8        6.83        7.06      3.76 o
   1  -7   8       43.71       49.89      5.68 o
   2  -7   8       15.53       22.97      3.70 o
   3  -7   8        7.43        5.02      2.24 o
   4  -7   8        0.00       -1.19      1.72 o
  -2  -6   8        2.53        3.11      1.91 o
  -1  -6   8        4.35        3.53      2.44 o
   0  -6   8       64.72       74.53      3.92 o
   1  -6   8        5.06        4.42      1.44 o
   2  -6   8        0.02       -0.79      1.45 o
   3  -6   8        0.04       -0.92      1.19 o
   4  -6   8        0.70        0.66      1.72 o
   5  -6   8        0.25       -0.92      1.58 o
  -4  -5   8        6.27        6.63      1.86 o
  -3  -5   8        0.86       -0.66      1.16 o
  -2  -5   8       22.37       22.41      2.38 o
  -1  -5   8       30.32       28.63      3.50 o
   0  -5   8       18.13       20.10      2.31 o
   1  -5   8       51.95       57.78      3.26 o
   2  -5   8        4.16        1.45      1.58 o
   3  -5   8        8.05       11.88      2.77 o
   4  -5   8        1.47        1.85      1.85 o
   5  -5   8        0.82        0.23      1.16 o
  -5  -4   8        0.20        2.05      1.45 o
  -4  -4   8        5.64        4.87      1.85 o
  -3  -4   8        1.98        3.25      1.78 o
  -2  -4   8      117.67      118.03      4.95 o
  -1  -4   8        2.51        4.50      1.33 o
   0  -4   8        0.08        0.14      0.98 o
   1  -4   8        1.77        2.53      1.32 o
   2  -4   8        7.07        5.54      1.98 o
   3  -4   8        0.49        1.21      1.01 o
   4  -4   8        1.56        1.99      1.14 o
   5  -4   8       49.79       44.86      3.17 o
   6  -4   8       83.40       93.00      4.89 o
  -5  -3   8        0.05        1.32      2.77 o
  -4  -3   8        2.63        1.68      1.20 o
  -3  -3   8        3.42        4.63      1.43 o
  -2  -3   8       12.45       13.41      1.86 o
  -1  -3   8        3.72        3.68      1.39 o
   0  -3   8        5.28       11.34      2.38 o
   1  -3   8       17.24       16.37      3.43 o
   2  -3   8       15.39       18.14      1.78 o
   3  -3   8        0.11       -0.70      0.82 o
   4  -3   8        2.90        5.02      1.85 o
   5  -3   8       36.00       43.41      3.17 o
   6  -3   8        9.41        8.45      1.91 o
  -6  -2   8        1.16        2.46      2.24 o
  -5  -2   8       26.68       26.02      2.50 o
  -4  -2   8       28.23       26.93      2.42 o
  -3  -2   8        0.46        0.06      0.92 o
  -2  -2   8        3.83        3.67      1.26 o
  -1  -2   8        5.29        8.36      1.44 o
   0  -2   8       25.65       30.43      4.16 o
   1  -2   8        5.32        5.22      1.41 o
   2  -2   8       39.40       38.02      2.52 o
   3  -2   8       77.23       89.46      4.10 o
   4  -2   8      352.06      371.20     10.78 o
   5  -2   8        2.10        0.94      1.17 o
   6  -2   8        0.53       -0.58      1.20 o
  -7  -1   8        0.56        0.72      1.20 o
  -6  -1   8        2.49        2.68      1.32 o
  -5  -1   8        3.92        2.64      1.45 o
  -4  -1   8       14.44       15.78      1.90 o
  -3  -1   8        0.44        0.20      0.88 o
  -2  -1   8        2.40        2.18      1.12 o
  -1  -1   8        5.00        3.92      3.17 o
   0  -1   8       14.94       14.51      1.34 o
   1  -1   8       24.88       25.79      1.60 o
   2  -1   8        6.13        5.15      1.98 o
   3  -1   8      147.72      154.05      5.55 o
   4  -1   8        0.64        3.46      1.35 o
   5  -1   8        0.61        0.20      1.12 o
   6  -1   8        0.19        1.98      2.11 o
  -7   0   8        3.89        1.19      1.27 o
  -6   0   8        9.08       12.30      1.91 o
  -5   0   8        0.08        0.62      0.98 o
  -4   0   8        0.09       -0.44      0.85 o
  -3   0   8        0.06        0.15      0.82 o
  -2   0   8       29.07       28.75      1.62 o
  -1   0   8        8.68        6.90      0.99 o
   0   0   8        7.68       10.16      1.11 o
   1   0   8      309.20      311.25      7.22 o
   2   0   8      480.58      479.18     12.64 o
   3   0   8       21.94       26.10      2.29 o
   4   0   8       40.95       49.54      3.96 o
   5   0   8        1.13        1.49      1.30 o
  -7   1   8        1.22        0.00      1.72 o
  -6   1   8       12.44       15.71      3.04 o
  -5   1   8       30.02       34.61      2.50 o
  -4   1   8       18.98       17.31      1.78 o
  -3   1   8        0.71        0.45      0.64 o
  -2   1   8        0.07       -0.61      0.61 o
  -1   1   8       18.92       16.72      1.32 o
   0   1   8       14.92       14.70      1.28 o
   1   1   8       37.53       38.10      2.35 o
   2   1   8        2.61        3.06      1.85 o
   3   1   8       25.41       25.64      2.31 o
   4   1   8        1.26        2.05      1.39 o
   5   1   8        2.93        5.74      1.68 o
  -8   2   8        8.85        4.49      2.38 o
  -7   2   8        4.97        6.86      2.38 o
  -6   2   8        2.99        3.96      2.11 o
  -5   2   8        2.46        2.24      1.72 o
  -4   2   8       71.90       73.52      3.83 o
  -3   2   8        7.94        4.59      1.45 o
  -2   2   8        3.53        7.21      1.35 o
  -1   2   8      103.52       94.93      3.87 o
   0   2   8      324.52      314.50      8.80 o
   1   2   8       16.03       17.14      1.84 o
   2   2   8       17.05       12.01      2.77 o
   3   2   8        1.29        0.66      1.85 o
   4   2   8        0.56        1.32      2.11 o
  -8   3   8        5.25        6.60      2.64 o
  -7   3   8        0.08        0.66      1.85 o
  -6   3   8       15.32       16.90      3.17 o
  -5   3   8       16.87       15.45      1.84 o
  -4   3   8       14.38       14.15      1.77 o
  -3   3   8       30.25       28.50      4.62 o
  -2   3   8       32.31       32.07      2.38 o
  -1   3   8       10.11       11.12      1.58 o
   0   3   8        4.17        2.12      1.05 o
   1   3   8       51.96       51.82      2.95 o
   2   3   8       19.57       27.06      3.83 o
   3   3   8        0.77        1.85      1.85 o
   4   3   8        3.03        0.26      2.11 o
  -7   4   8        6.78        7.00      2.38 o
  -6   4   8        0.98        0.82      1.05 o
  -5   4   8        0.29       -0.26      0.95 o
  -4   4   8       42.62       39.83      2.80 o
  -3   4   8       85.45       84.74      4.36 o
  -2   4   8       73.28       74.00      3.68 o
  -1   4   8        9.45        6.72      1.52 o
   0   4   8       36.03       37.49      2.65 o
   1   4   8       13.92       14.11      1.90 o
   2   4   8        1.44        1.85      2.11 o
   3   4   8        0.03       -0.92      1.85 o
  -7   5   8       23.34       17.65      1.77 o
  -6   5   8        8.06        9.27      1.65 o
  -5   5   8        0.10        1.09      1.19 o
  -4   5   8       22.98       23.59      2.33 o
  -3   5   8       15.87       15.29      2.01 o
  -2   5   8       10.72       10.20      1.77 o
  -1   5   8       27.62       29.56      2.56 o
   0   5   8        3.10        3.73      1.36 o
   1   5   8        1.87        1.25      1.24 o
   2   5   8        0.57       -1.32      1.85 o
  -7   6   8        0.31       -0.77      1.16 o
  -6   6   8        3.56        3.15      1.39 o
  -5   6   8        0.50       -0.80      0.98 o
  -4   6   8       22.00       20.05      2.33 o
  -3   6   8        0.08       -0.48      1.19 o
  -2   6   8        0.36       -0.95      0.95 o
  -1   6   8        0.84        2.63      1.58 o
   0   6   8        9.07       10.47      1.93 o
  -5   7   8        0.08        0.59      1.21 o
  -4   7   8        0.03        0.47      1.26 o
  -3   7   8        0.19       -1.06      1.12 o
  -2   7   8        2.00        2.30      1.36 o
  -1  -6   9        0.03       -1.20      1.20 o
   0  -6   9        4.26        2.77      1.49 o
   1  -6   9        4.05        1.45      1.72 o
   2  -6   9        6.02        3.96      1.98 o
   3  -6   9        0.31        0.53      1.58 o
  -3  -5   9        0.97        0.53      1.27 o
  -2  -5   9        2.76        3.89      1.55 o
  -1  -5   9        0.07       -0.33      1.39 o
   0  -5   9        2.89       -0.04      2.97 o
   1  -5   9        1.18        1.32      1.72 o
   2  -5   9        4.80        5.15      2.24 o
   3  -5   9        1.52        0.26      1.72 o
   4  -5   9        0.97       -0.26      1.85 o
  -4  -4   9        5.39        4.38      1.62 o
  -3  -4   9        1.18        1.55      1.24 o
  -2  -4   9        0.03       -0.15      1.52 o
  -1  -4   9        0.39        0.08      2.11 o
   0  -4   9        4.45        6.78      1.58 o
   1  -4   9        5.18        6.86      2.11 o
   2  -4   9       32.52       31.02      3.83 o
   3  -4   9        1.89        2.38      1.72 o
   4  -4   9        1.07        1.29      1.26 o
   5  -4   9       50.82       54.92      5.41 o
  -5  -3   9        0.00       -0.30      1.17 o
  -4  -3   9        0.78       -0.42      2.64 o
  -3  -3   9       13.77       18.49      2.27 o
  -2  -3   9       10.59       10.26      1.77 o
  -1  -3   9        0.03        0.07      1.12 o
   0  -3   9       56.67       62.20      3.36 o
   1  -3   9       21.70       28.38      3.43 o
   2  -3   9       12.39       10.16      2.51 o
   3  -3   9        0.97        0.85      1.07 o
   4  -3   9        5.69        7.13      1.67 o
   5  -3   9        5.08        7.31      1.77 o
  -5  -2   9        0.53        1.70      1.29 o
  -4  -2   9        0.06        1.17      1.32 o
  -3  -2   9        4.45        5.46      1.48 o
  -2  -2   9        0.91        2.06      1.16 o
  -1  -2   9       19.14       18.49      1.95 o
   0  -2   9       25.59       25.37      3.30 o
   1  -2   9        1.55        1.06      1.45 o
   2  -2   9        0.01        0.56      0.98 o
   3  -2   9       67.81       73.15      3.78 o
   4  -2   9       52.03       54.77      3.50 o
   5  -2   9        5.66        6.39      2.24 o
  -6  -1   9        3.32        3.17      1.39 o
  -5  -1   9       19.72       21.32      2.29 o
  -4  -1   9       11.29       11.19      1.82 o
  -3  -1   9        8.09        6.69      2.31 o
  -2  -1   9       20.08       19.54      2.10 o
  -1  -1   9       43.26       33.72      2.38 o
   0  -1   9        0.34        1.94      0.84 o
   1  -1   9        6.04        7.52      1.44 o
   2  -1   9        7.44        7.79      1.54 o
   3  -1   9        1.63        1.85      1.72 o
   4  -1   9        6.31        7.93      1.71 o
   5  -1   9        9.09        7.39      1.87 o
  -6   0   9        3.61        2.38      1.58 o
  -5   0   9        2.14        2.24      1.65 o
  -4   0   9        0.03       -0.02      0.95 o
  -3   0   9       14.29       13.61      1.77 o
  -2   0   9      110.81      104.97      4.25 o
  -1   0   9       21.25       23.07      1.60 o
   0   0   9        1.55        1.83      0.83 o
   1   0   9        0.03        0.57      0.98 o
   2   0   9       81.92       81.50      3.76 o
   3   0   9       32.81       34.00      2.74 o
   4   0   9        0.21       -0.93      1.16 o
  -7   1   9       16.50       20.07      3.70 o
  -6   1   9        3.39        2.90      1.98 o
  -5   1   9        1.32        0.79      1.58 o
  -4   1   9       21.64       14.52      2.90 o
  -3   1   9       51.06       49.24      4.36 o
  -2   1   9        2.78        2.34      1.14 o
  -1   1   9       12.52       11.83      1.63 o
   0   1   9        0.10        0.22      0.98 o
   1   1   9        3.37        4.88      2.24 o
   2   1   9        3.08        7.66      2.38 o
   3   1   9        0.69        1.58      1.85 o
   4   1   9        1.34       -0.26      1.98 o
  -7   2   9        0.24       -1.32      1.72 o
  -6   2   9        4.22        6.07      2.38 o
  -5   2   9        1.91        1.45      1.72 o
  -4   2   9       28.57       29.70      3.83 o
  -3   2   9       20.77       23.23      2.19 o
  -2   2   9        0.21        0.47      1.78 o
  -1   2   9        0.04        0.29      0.88 o
   0   2   9        9.85        7.61      2.11 o
   1   2   9       24.16       22.71      3.43 o
   2   2   9        2.97        4.88      2.38 o
   3   2   9        2.64        5.15      2.51 o
  -7   3   9        0.76        3.70      2.24 o
  -6   3   9        3.51        0.79      1.85 o
  -5   3   9        6.61        6.60      2.24 o
  -4   3   9        0.89        1.08      1.07 o
  -3   3   9        3.46        3.52      1.58 o
  -2   3   9       10.22       13.83      1.87 o
  -1   3   9        1.48        0.42      1.05 o
   0   3   9        3.66        5.62      1.46 o
   1   3   9        0.13       -0.92      1.72 o
   2   3   9       12.20       20.20      3.70 o
   3   3   9        3.58        8.05      2.90 o
  -7   4   9        4.17        8.84      2.77 o
  -6   4   9       20.68       23.10      3.70 o
  -5   4   9        0.71       -0.86      1.65 o
  -4   4   9        3.20        2.12      1.20 o
  -3   4   9        1.89        1.72      1.65 o
  -2   4   9        0.63       -0.67      0.92 o
  -1   4   9        0.02        0.01      1.01 o
   0   4   9        0.00        0.84      1.19 o
   1   4   9        1.15       -0.26      1.85 o
   2   4   9       11.21       16.90      3.56 o
  -6   5   9        1.17        1.32      1.91 o
  -5   5   9        7.45        3.96      1.44 o
  -4   5   9        1.52        0.69      1.16 o
  -3   5   9        1.08        2.10      1.33 o
  -2   5   9        1.32        0.94      1.24 o
  -1   5   9        1.84        1.74      1.78 o
   0   5   9       30.82       45.87      3.23 o
  -5   6   9        0.18        0.79      1.27 o
  -4   6   9        3.87        5.14      1.63 o
  -3   6   9        0.00       -0.12      1.20 o
  -2   6   9        0.37       -0.64      1.14 o
  -1   6   9        1.27        2.18      1.78 o
  -1  -5  10        0.25       -1.16      1.39 o
   0  -5  10        1.37        0.54      1.39 o
   1  -5  10        9.85        8.32      2.77 o
   2  -5  10       15.68       14.12      3.30 o
  -2  -4  10        4.19        4.34      1.58 o
  -1  -4  10        0.01        1.02      1.36 o
   0  -4  10        0.97        0.64      1.29 o
   1  -4  10        0.17        0.53      1.58 o
   2  -4  10        2.48        2.77      1.85 o
   3  -4  10        2.46        4.62      2.38 o
  -4  -3  10        5.63        4.22      1.61 o
  -3  -3  10        0.65       -0.17      1.32 o
  -2  -3  10        3.44        6.66      1.77 o
  -1  -3  10        1.62        0.79      1.24 o
   0  -3  10       18.31       13.22      1.91 o
   1  -3  10        1.32        0.53      1.45 o
   2  -3  10        0.24        0.40      1.58 o
   3  -3  10       17.63       23.23      3.83 o
  -4  -2  10       11.82       13.60      3.63 o
  -3  -2  10        2.93        2.93      1.91 o
  -2  -2  10        0.02        0.63      1.05 o
  -1  -2  10        3.21        3.79      1.65 o
   0  -2  10        0.00       -0.95      0.95 o
   1  -2  10       11.09       10.03      2.51 o
   2  -2  10        9.07        9.77      2.77 o
   3  -2  10       21.57       22.64      2.38 o
  -5  -1  10       14.03       15.17      2.25 o
  -4  -1  10        1.18        0.13      1.20 o
  -3  -1  10        0.22        0.34      1.11 o
  -2  -1  10       33.14       30.27      2.64 o
  -1  -1  10        9.63        8.08      2.51 o
   0  -1  10       15.83       18.03      1.91 o
   1  -1  10       23.69       29.86      2.64 o
   2  -1  10        1.82        2.95      1.35 o
   3  -1  10        2.04        3.63      1.40 o
  -5   0  10        0.19       -0.53      1.72 o
  -4   0  10        0.01        0.00      1.72 o
  -3   0  10        0.03       -0.53      1.58 o
  -2   0  10        1.32        0.66      1.58 o
  -1   0  10        2.31        1.98      1.58 o
   0   0  10        2.87        1.89      1.14 o
   1   0  10        3.42        0.40      1.72 o
   2   0  10        0.75        1.98      1.98 o
   3   0  10        1.15        0.40      1.98 o
  -6   1  10        0.05       -1.19      1.72 o
  -5   1  10        0.01       -0.40      1.58 o
  -4   1  10        7.67        8.05      2.51 o
  -3   1  10       17.65       14.78      3.04 o
  -2   1  10        6.43        5.94      2.11 o
  -1   1  10        1.50        1.47      1.11 o
   0   1  10        7.25        8.68      2.77 o
   1   1  10        0.34       -1.58      1.58 o
   2   1  10        8.88       18.48      3.43 o
   3   1  10        0.48        1.32      1.98 o
  -6   2  10        0.26        0.66      1.98 o
  -5   2  10        4.38        7.66      2.64 o
  -4   2  10        0.02       -0.53      1.58 o
  -3   2  10        0.52       -0.53      1.45 o
  -2   2  10        3.21        2.05      1.16 o
  -1   2  10        0.00        0.32      1.01 o
   0   2  10        1.25        1.59      1.17 o
   1   2  10       12.31       18.22      3.56 o
   2   2  10        2.18        1.45      2.11 o
  -6   3  10        6.41       10.30      2.77 o
  -4   3  10       12.73        9.11      2.51 o
  -3   3  10        0.08       -0.59      1.39 o
  -2   3  10        9.22        6.25      1.58 o
  -1   3  10        1.30        0.14      1.11 o
   0   3  10       10.23       12.12      1.97 o
   1   3  10        2.53        5.81      2.64 o
  -5   4  10        0.13        0.01      1.52 o
  -4   4  10        4.84        5.14      1.63 o
  -3   4  10       18.83       21.50      2.43 o
  -2   4  10        1.39       -0.36      1.14 o
  -1   4  10        2.87        4.41      1.42 o
   0   4  10        4.97        5.97      1.91 o
  -4   5  10        0.12       -0.83      1.30 o
  -3   5  10        2.80        2.78      1.48 o
  -2   5  10        0.06       -0.61      1.10 o
  -1  -3  11        0.55        0.66      1.30 o
   0  -3  11        6.53        6.73      2.51 o
   1  -3  11        4.18        5.41      2.38 o
  -3  -2  11        0.81        0.79      2.64 o
  -2  -2  11        1.11        0.44      1.24 o
  -1  -2  11        0.05       -1.05      1.39 o
   0  -2  11       14.12       21.25      3.43 o
   1  -2  11        0.05       -1.19      1.85 o
  -3  -1  11        1.34        2.11      1.85 o
  -2  -1  11        9.52        8.98      2.64 o
  -1  -1  11        3.39        5.41      2.11 o
  -4   0  11        3.52        7.52      2.64 o
  -3   0  11        0.23       -0.66      1.58 o
  -2   0  11        4.21        9.11      2.51 o
  -1   0  11        4.13        3.30      1.85 o
   1   0  11        2.21        2.90      2.11 o
  -4   1  11        6.14        5.15      2.51 o
  -3   1  11        0.00        2.90      2.11 o
  -2   1  11        0.65        2.24      1.72 o
  -1   1  11        0.06       -0.13      1.45 o
   0   1  11        2.88        3.17      2.38 o
   1   1  11        2.14        7.13      2.77 o
  -4   2  11        1.48        1.98      1.98 o
  -3   2  11       17.03       21.12      3.43 o
  -2   2  11        1.26        1.98      1.85 o
  -1   2  11       22.02       25.84      4.88 o
   0   2  11       11.32       11.22      3.17 o
  -3   3  11        0.63        1.85      1.45 o
  -2   3  11        0.19        0.40      1.30 o
  -1   3  11        2.12        3.73      1.52 o
 
